# Supplementary material for: Single Cell Transcriptome Data Analysis Defines the Heterogeneity of Peripheral Nerve Cells in Homeostasis and Regeneration
Source: Front Cell Neurosci. 2021 Mar 22;15:624826. doi: 10.3389/fncel.2021.624826 (PMC8019921; doi:10.3389/fncel.2021.624826)
Supplement: Supplementary file 8 [file Data_Sheet_4.CSV]

	p_val	avg_logFC	pct.1	pct.2	p_val_adj	cluster	gene
Mest	0	1.67237233897921	0.732	0.092	0	0	Mest
Col1a2	1.12268462638061e-302	1.5830479983357	0.999	0.752	1.75857319876259e-298	0	Col1a2
Col14a1	1.25205520759773e-302	1.0293190631681	0.712	0.101	1.96121927718108e-298	0	Col14a1
Col1a1	9.64292563647141e-296	1.58408992334154	0.999	0.651	1.51046787169688e-291	0	Col1a1
Postn	3.34585229835895e-290	1.5001114822113	0.955	0.385	5.24094304014946e-286	0	Postn
Col3a1	4.40101306010697e-281	1.58181853188527	0.999	0.707	6.89374685735156e-277	0	Col3a1
Fstl1	1.53324026133203e-276	1.28682449834255	0.99	0.543	2.4016675453505e-272	0	Fstl1
Mfap5	1.76898564754692e-271	1.07331991608049	0.757	0.148	2.7709391183175e-267	0	Mfap5
Meg3	8.84652224759239e-255	1.37931199447344	0.882	0.293	1.38571924486287e-250	0	Meg3
Cilp	8.15257092005797e-236	1.01715828953304	0.47	0.039	1.27701870891788e-231	0	Cilp
Lox	3.0851988411942e-235	0.74660505122921	0.553	0.068	4.83265546484659e-231	0	Lox
Mdk	4.77470028889156e-224	0.803137512210719	0.62	0.112	7.47909053251974e-220	0	Mdk
Aspn	6.03953675771058e-224	1.07230602972951	0.628	0.112	9.46033037727785e-220	0	Aspn
Igf1	5.13993032335485e-220	1.25406338403517	0.799	0.242	8.05118685850304e-216	0	Igf1
Ccdc80	8.38780524970199e-218	0.829858719555428	0.698	0.159	1.31386581431332e-213	0	Ccdc80
H19	6.22465888185954e-211	1.42970047830726	0.621	0.123	9.75030567254478e-207	0	H19
Igfbp4	2.77414728054834e-208	1.02066692312909	0.948	0.48	4.34542430025092e-204	0	Igfbp4
Plagl1	5.3656101272056e-207	0.566404190298528	0.399	0.028	8.40469170325486e-203	0	Plagl1
Bgn	1.20636171499086e-197	0.857513237107003	0.8	0.257	1.88964499036168e-193	0	Bgn
Mfap2	3.78445462277581e-195	0.670276695186303	0.614	0.127	5.92796972111603e-191	0	Mfap2
Loxl1	1.00081521439538e-187	0.501934421642761	0.496	0.069	1.56767695182893e-183	0	Loxl1
Fn1	2.14190046641686e-184	0.909227794594538	0.946	0.419	3.35507289059537e-180	0	Fn1
Col5a2	2.25916618940331e-184	0.814764808572424	0.902	0.41	3.53875791908134e-180	0	Col5a2
Mfap4	4.16158940272026e-183	0.488876549752505	0.377	0.029	6.51871364042101e-179	0	Mfap4
Cdh11	4.27094293213322e-183	0.562017232114612	0.494	0.072	6.69000500889348e-179	0	Cdh11
Fbn1	2.62900879451975e-182	0.759755954679834	0.736	0.207	4.11807937573574e-178	0	Fbn1
Col12a1	8.25767456417511e-178	0.502397689169508	0.399	0.039	1.29348214373239e-173	0	Col12a1
Col6a3	1.55085423556054e-175	0.758402154782092	0.647	0.166	2.42925807458203e-171	0	Col6a3
Col6a2	7.82898046833649e-175	0.743843349453931	0.684	0.191	1.22633150056023e-170	0	Col6a2
Vcan	1.35084132325813e-173	0.673117916461602	0.574	0.121	2.11595784875154e-169	0	Vcan
Col5a1	1.64731947754096e-172	0.709398419869984	0.708	0.212	2.58036122962015e-168	0	Col5a1
Thbs2	4.3475615073277e-170	0.615598313025035	0.528	0.098	6.81002034507811e-166	0	Thbs2
Grb10	5.42754824274646e-167	0.483112245976309	0.482	0.078	8.50171156743806e-163	0	Grb10
Lsp1	1.88335439789246e-165	0.850506273467094	0.671	0.198	2.95008632885875e-161	0	Lsp1
Fbln1	4.7006008043864e-164	0.476988802433476	0.445	0.062	7.36302109999086e-160	0	Fbln1
Col6a1	1.13573804533372e-159	0.699196345578941	0.712	0.221	1.77902007421075e-155	0	Col6a1
Serpinh1	1.28890891020521e-158	0.703436699865356	0.867	0.432	2.01894691694543e-154	0	Serpinh1
Dlk1	1.0732939344169e-157	0.91470326390861	0.348	0.033	1.68120761887063e-153	0	Dlk1
Itm2a	2.6418543545838e-152	0.711886070984553	0.716	0.214	4.13820066102007e-148	0	Itm2a
Fndc1	5.93146982634191e-152	0.477536763592006	0.411	0.057	9.29105433598197e-148	0	Fndc1
Ckap4	1.37870139360324e-147	0.576201445415587	0.606	0.168	2.15959786294011e-143	0	Ckap4
Mmp14	1.41886045427802e-147	0.850500575856204	0.675	0.233	2.2225030155811e-143	0	Mmp14
Rcn3	4.25535498473978e-146	0.544242831502955	0.668	0.204	6.6655880480964e-142	0	Rcn3
Ptn	7.02155790500986e-142	0.823802894379634	0.474	0.097	1.09985683024074e-137	0	Ptn
Pdgfrl	4.07875196838354e-134	0.386747054676125	0.369	0.051	6.38895708327598e-130	0	Pdgfrl
Sparc	3.60666628236322e-132	0.704038259369515	0.997	0.854	5.64948206469375e-128	0	Sparc
Serpinf1	7.13985935369375e-130	0.469661128657789	0.616	0.169	1.11838756916259e-125	0	Serpinf1
Plod2	9.15541278045656e-127	0.367927630863338	0.374	0.059	1.43410385793072e-122	0	Plod2
Thbs3	1.57225260474267e-126	0.353906150571859	0.376	0.058	2.46277648006892e-122	0	Thbs3
Cthrc1	1.0276525767995e-124	0.597068643660118	0.543	0.137	1.60971499629874e-120	0	Cthrc1
Tmsb4x	2.36143743815522e-119	-0.940092228112818	0.933	0.972	3.69895560312634e-115	0	Tmsb4x
Fibin	2.38929312394148e-110	0.3059001474552	0.254	0.024	3.74258874934194e-106	0	Fibin
Gpx3	2.7937147023128e-110	0.548996359570893	0.424	0.092	4.37607470970277e-106	0	Gpx3
Actb	2.80521466346394e-110	-0.753312011669467	0.982	0.989	4.39408824884991e-106	0	Actb
Sfrp1	8.43511798571293e-108	0.556791024941663	0.4	0.084	1.32127688128207e-103	0	Sfrp1
Pcolce	5.67424457526481e-107	0.488704905443687	0.627	0.212	8.88813670269479e-103	0	Pcolce
Igfbp6	2.54473365395526e-106	0.335650694088851	0.587	0.183	3.98607079555551e-102	0	Igfbp6
Nrep	1.2142361355511e-105	0.480782339289362	0.496	0.14	1.90197948272724e-101	0	Nrep
Rbp1	8.50964703874137e-105	0.539708590546804	0.523	0.16	1.33295111214845e-100	0	Rbp1
H2-D1	5.80764268514113e-104	-0.969302620146476	0.492	0.79	9.09709150200506e-100	0	H2-D1
Gnas	1.34475296852571e-103	0.924872740435206	0.943	0.793	2.10642104989867e-99	0	Gnas
Mmp2	5.08938554453195e-103	0.443748115261196	0.732	0.275	7.97201351695485e-99	0	Mmp2
Antxr1	9.26891814712373e-103	0.348344602372884	0.367	0.073	1.45188333856546e-98	0	Antxr1
Svep1	4.7949620002716e-101	0.263043697206361	0.284	0.039	7.51082847722543e-97	0	Svep1
Dpt	1.09136152001946e-100	0.596223903057426	0.383	0.079	1.70950868495849e-96	0	Dpt
Dnm3os	3.24749350885063e-100	0.295351925764903	0.231	0.022	5.08687383226363e-96	0	Dnm3os
Olfml3	3.41422591610909e-100	0.405129879047028	0.461	0.121	5.34804347499328e-96	0	Olfml3
P4hb	7.27012620044204e-99	0.503982423413921	0.691	0.308	1.13879256803724e-94	0	P4hb
Angptl1	4.28534189207953e-98	0.373566985957082	0.252	0.029	6.71255953975338e-94	0	Angptl1
Nfix	7.72552943216263e-98	0.363092767759512	0.394	0.09	1.21012693025395e-93	0	Nfix
Col16a1	9.20159591174495e-96	0.418145182600991	0.471	0.132	1.44133798361573e-91	0	Col16a1
Cd248	4.13101763595593e-95	0.324231843258752	0.35	0.07	6.47082602496137e-91	0	Cd248
C1qtnf6	1.06924215846788e-94	0.322052228729318	0.394	0.093	1.67486091702409e-90	0	C1qtnf6
Ltbp4	1.78641014062603e-94	0.371121736773044	0.451	0.123	2.79823284427661e-90	0	Ltbp4
Selm	4.10701660752587e-92	0.408087813928841	0.508	0.166	6.43323081402852e-88	0	Selm
Mgp	4.388607591876e-89	0.858701069941633	0.623	0.256	6.87431493191457e-85	0	Mgp
Fkbp7	1.48501633139114e-88	0.358138459672436	0.452	0.132	2.32612958149108e-84	0	Fkbp7
Penk	2.83494533258752e-88	0.428004738969208	0.257	0.036	4.44065836896509e-84	0	Penk
Sfrp4	4.81336304385795e-88	0.365046062670273	0.414	0.106	7.5396518718991e-84	0	Sfrp4
Bicc1	4.99888686299356e-88	0.351134051919452	0.532	0.166	7.83025638219311e-84	0	Bicc1
Cldn1	2.70896222884829e-87	0.273190908432271	0.251	0.035	4.24331843526796e-83	0	Cldn1
Gpc3	1.920730365329e-86	0.367189966852914	0.621	0.209	3.00863204425134e-82	0	Gpc3
Cdkn1c	1.49787752832156e-85	0.45578988004825	0.289	0.053	2.3462753603629e-81	0	Cdkn1c
S100a6	1.12242016948568e-84	0.611640096573437	0.933	0.734	1.75815895348237e-80	0	S100a6
Ogn	1.83520830529569e-83	0.396593295948967	0.505	0.166	2.87467028941517e-79	0	Ogn
Fbn2	3.04706906250377e-82	0.353461787181416	0.339	0.076	4.7729289795059e-78	0	Fbn2
Maged1	8.12842923206038e-82	0.37174334034185	0.481	0.162	1.27323715490994e-77	0	Maged1
B2m	9.80396976161396e-82	-0.802193062850054	0.85	0.931	1.53569382345921e-77	0	B2m
Igsf3	2.12772804660658e-80	0.28069779987561	0.282	0.053	3.33287321220454e-76	0	Igsf3
Wbscr17	2.97733377364754e-80	0.253511462851871	0.255	0.042	4.66369562304151e-76	0	Wbscr17
Leprel2	4.66561277338647e-79	0.310257639007244	0.35	0.086	7.30821584823256e-75	0	Leprel2
Rnase4	2.10986212758989e-78	0.393363343299596	0.618	0.247	3.3048880366568e-74	0	Rnase4
Lrrc17	5.19775428127705e-78	0.257393293770657	0.251	0.041	8.14176230619237e-74	0	Lrrc17
Csrp2	7.68969547233409e-78	0.424778918053735	0.441	0.145	1.20451389878641e-73	0	Csrp2
Ltbp1	1.70149187466447e-75	0.316571265748396	0.308	0.069	2.66521687247442e-71	0	Ltbp1
Pcdh19	7.86829966431042e-75	0.252616074044102	0.25	0.043	1.23249045941758e-70	0	Pcdh19
Vkorc1	2.87605731709736e-74	0.352162563272469	0.465	0.164	4.50505618150131e-70	0	Vkorc1
Has1	3.9642550513414e-74	0.250779198157475	0.159	0.013	6.20960911242116e-70	0	Has1
Col5a3	5.52601458470508e-74	0.473606173502387	0.454	0.158	8.65594924548203e-70	0	Col5a3
Lamb1	3.6977132424066e-72	0.360994355750184	0.496	0.179	5.7920980229057e-68	0	Lamb1
Gpx8	7.11689327853444e-71	0.320160316338692	0.447	0.151	1.11479016314963e-66	0	Gpx8
Loxl2	2.35727141020329e-70	0.394260832901143	0.448	0.156	3.69242993694244e-66	0	Loxl2
Col8a1	4.0695225413633e-70	0.468667292848642	0.563	0.217	6.37450010879147e-66	0	Col8a1
Chrdl1	8.63950983663787e-70	0.301713564669749	0.279	0.06	1.35329282081096e-65	0	Chrdl1
Rrbp1	4.55871107024445e-68	0.420356516492909	0.765	0.433	7.14076502043091e-64	0	Rrbp1
Srgn	5.60091059982164e-68	-1.04817193706272	0.03	0.366	8.77326636356062e-64	0	Srgn
Tmed3	3.04139106026039e-67	0.332201768603029	0.471	0.176	4.76403495679187e-63	0	Tmed3
Adamts2	5.58725927049221e-66	0.311831250997338	0.373	0.114	8.75188292129899e-62	0	Adamts2
Ppic	6.04925793692262e-66	0.37344574826559	0.63	0.287	9.47555763239559e-62	0	Ppic
Serping1	2.65839831963851e-65	0.37614360838805	0.648	0.282	4.16411512788176e-61	0	Serping1
Aebp1	3.66670806105311e-64	0.360462831005824	0.692	0.316	5.74353150683359e-60	0	Aebp1
Prrx1	1.08258281289011e-63	0.294901028636957	0.39	0.121	1.69575771811106e-59	0	Prrx1
Scn7a	1.41618347965725e-62	0.313570916076973	0.352	0.106	2.21830980253512e-58	0	Scn7a
Rcn1	2.00699825452923e-62	0.296242224351935	0.417	0.146	3.14376206589458e-58	0	Rcn1
Mtch1	5.2373043635145e-62	0.289532421378903	0.401	0.138	8.20371355500911e-58	0	Mtch1
Igf2	5.53195089058812e-62	0.567568608888211	0.224	0.044	8.66524787501723e-58	0	Igf2
Tnc	1.93719926129872e-61	0.909369644544446	0.428	0.164	3.03442892289831e-57	0	Tnc
H2-K1	2.10448302722396e-61	-0.692352566139166	0.359	0.624	3.29646221384361e-57	0	H2-K1
Ikbip	2.09080712296523e-60	0.272040193885812	0.342	0.104	3.27504027741274e-56	0	Ikbip
Wbp5	2.55835797951894e-60	0.332053577863493	0.536	0.235	4.00741193911846e-56	0	Wbp5
Maged2	1.25389997911544e-57	0.296266485891331	0.377	0.13	1.96410892728642e-53	0	Maged2
Efemp2	1.56887048726455e-57	0.260655300537935	0.343	0.109	2.45747873125119e-53	0	Efemp2
Timp1	1.76764072394538e-56	0.367721101329608	0.417	0.151	2.76883242998804e-52	0	Timp1
Igfbp7	4.05748185669323e-56	0.326401644296755	0.969	0.756	6.35563958032428e-52	0	Igfbp7
Smoc2	4.4445983310601e-56	0.300503543140056	0.431	0.152	6.96201882577254e-52	0	Smoc2
Kdelr2	8.9881292548028e-56	0.276233477565016	0.43	0.166	1.40790056647231e-51	0	Kdelr2
Ctsk	2.12330458031043e-55	0.267654427652896	0.35	0.113	3.32594429459825e-51	0	Ctsk
RP23-103I12.13	2.79075488048933e-55	0.251904186453791	0.322	0.098	4.37143844479849e-51	0	RP23-103I12.13
Sulf1	8.99198391431158e-55	0.25100021684762	0.271	0.072	1.40850436033777e-50	0	Sulf1
Peg3	9.41625475676182e-55	0.334225482726856	0.265	0.07	1.47496214509917e-50	0	Peg3
Wls	7.83686668996751e-53	0.278714808740435	0.382	0.14	1.22756679831651e-48	0	Wls
Cxcl14	9.34219648376848e-53	0.504363281878269	0.282	0.082	1.46336165721749e-48	0	Cxcl14
Nrp1	1.19671557657124e-52	0.398098089050417	0.59	0.304	1.87453527914119e-48	0	Nrp1
Clec3b	4.39532329310493e-52	0.289203687186198	0.281	0.076	6.88483440631956e-48	0	Clec3b
Fth1	6.88583657455913e-52	-0.821909676492278	0.923	0.974	1.07859744103894e-47	0	Fth1
Cygb	1.2152097733356e-50	0.295713287062749	0.413	0.16	1.90350458895289e-46	0	Cygb
Lgals1	6.92539349463475e-50	0.321654518925228	0.938	0.73	1.08479363699959e-45	0	Lgals1
Gm26924	2.31822670628391e-47	0.426626013097483	0.791	0.531	3.63127031272312e-43	0	Gm26924
Sat1	6.01006198568358e-47	-0.51511690029902	0.115	0.391	9.41416109437476e-43	0	Sat1
Ssr2	1.82144997920156e-45	0.251712552524001	0.397	0.164	2.85311924742132e-41	0	Ssr2
Calm1	3.06063769402511e-45	-0.451453057894717	0.823	0.899	4.79418288392093e-41	0	Calm1
Cd52	6.15507228047309e-45	-0.586820612321559	0.009	0.244	9.64130522013305e-41	0	Cd52
Marcks	6.2951910620656e-45	0.362782307815733	0.862	0.62	9.86078727961956e-41	0	Marcks
Cd74	6.97101437162928e-45	-1.7550413433757	0.048	0.295	1.09193969117201e-40	0	Cd74
Arf4	7.69499633858161e-45	0.290182672457236	0.518	0.257	1.20534422647542e-40	0	Arf4
Vmp1	1.59626215366335e-44	0.286576604060497	0.41	0.174	2.50038503749827e-40	0	Vmp1
Fkbp9	7.92565648859548e-44	0.258415283619548	0.393	0.163	1.2414748323736e-39	0	Fkbp9
Gm20721	1.09467048631145e-43	0.257085156144736	0.221	0.06	1.71469184975826e-39	0	Gm20721
Sept11	3.57422688345423e-43	0.324160544176236	0.479	0.229	5.59866899024271e-39	0	Sept11
Ptprc	7.49697580832414e-42	-0.493682101350356	0.009	0.231	1.17432629061589e-37	0	Ptprc
H2-Aa	2.38554633682425e-41	-1.38162252849305	0.03	0.257	3.7367197820015e-37	0	H2-Aa
Laptm5	2.75975006858575e-41	-0.424635532822099	0.013	0.235	4.32287250743273e-37	0	Laptm5
H2-Ab1	9.49170697557644e-41	-1.24782742197202	0.035	0.262	1.48678098065429e-36	0	H2-Ab1
Pdia3	3.29109175197936e-40	0.308875455464496	0.763	0.547	5.15516612030047e-36	0	Pdia3
Lman1	2.11297152700049e-39	0.257643375945586	0.389	0.172	3.30975859989356e-35	0	Lman1
mt-Rnr1	7.72901369198206e-39	0.440466838240106	0.772	0.555	1.21067270471207e-34	0	mt-Rnr1
Calu	4.29658619168979e-38	0.262269589624382	0.482	0.244	6.73017261066288e-34	0	Calu
Sfrp2	2.44798161931658e-37	0.322758196275171	0.172	0.041	3.8345184084975e-33	0	Sfrp2
Hspa5	5.66465143242503e-36	0.308075299118855	0.938	0.813	8.87311000375057e-32	0	Hspa5
Emp1	1.11313724290057e-35	0.325632669692521	0.519	0.291	1.74361817727945e-31	0	Emp1
Nfkbia	2.78955467308558e-35	-0.785491498966181	0.291	0.513	4.36955843992126e-31	0	Nfkbia
Apoe	4.67072009017123e-35	-1.86277437909166	0.55	0.71	7.31621594924421e-31	0	Apoe
Calr	4.90822908350339e-35	0.28020927950439	0.894	0.732	7.68825003639971e-31	0	Calr
Lcp1	1.05614199978956e-34	-0.330007844398348	0.003	0.189	1.65434082847037e-30	0	Lcp1
Ppib	2.00362764882965e-34	0.30721352077286	0.638	0.426	3.13848234912677e-30	0	Ppib
Pdia6	3.6768120016944e-34	0.263406648233837	0.548	0.316	5.7593583194541e-30	0	Pdia6
Ctss	6.7765401979353e-34	-0.912960767971994	0.031	0.228	1.06147725660458e-29	0	Ctss
Aplp2	1.79742657618734e-32	-0.313649772810062	0.084	0.298	2.81548898893985e-28	0	Aplp2
S100a11	2.06781618716672e-32	0.257980821286254	0.658	0.435	3.23902727557795e-28	0	S100a11
Arhgdib	3.45348516489711e-32	-0.338885382385141	0.021	0.206	5.40953916229484e-28	0	Arhgdib
Serpine2	3.61319536748503e-32	0.346926478272059	0.471	0.243	5.65970922362855e-28	0	Serpine2
Zfp36	1.25519272277262e-31	-0.620286193086008	0.281	0.479	1.96613388095103e-27	0	Zfp36
Cxcl12	3.17319667463704e-31	0.274962520437119	0.336	0.15	4.97049527115146e-27	0	Cxcl12
Tyrobp	8.22463537379435e-31	-0.504069383817693	0.016	0.19	1.28830688495115e-26	0	Tyrobp
H2-Eb1	1.03786815468648e-30	-0.700346578465612	0.017	0.192	1.6257166775009e-26	0	H2-Eb1
Ehd4	1.15122635424675e-30	-0.392782879211359	0.038	0.226	1.80328096129211e-26	0	Ehd4
Fcer1g	2.58058113388544e-30	-0.49851278496801	0.014	0.186	4.04222228811815e-26	0	Fcer1g
Rac2	3.60006394615009e-30	-0.313563724657462	0.006	0.172	5.6391401652495e-26	0	Rac2
Gimap6	9.01153262166036e-29	-0.26075461839386	0.009	0.17	1.41156646985688e-24	0	Gimap6
Gatm	4.86022962263222e-28	-0.273783543471459	0.006	0.161	7.61306368089111e-24	0	Gatm
Esam	9.7511979083877e-28	-0.310343928246483	0.016	0.176	1.52742764036985e-23	0	Esam
Pfn1	4.16865112219736e-27	-0.389569504787057	0.679	0.753	6.52977511780995e-23	0	Pfn1
Cd53	4.96661090302404e-27	-0.26030818637881	0.011	0.165	7.77969931849685e-23	0	Cd53
Btg1	3.09340766297818e-26	-0.255327085535929	0.041	0.208	4.84551376328901e-22	0	Btg1
Atf3	3.18375699026256e-26	-0.484025608105431	0.092	0.276	4.98703694954727e-22	0	Atf3
Pecam1	1.58302142244221e-25	-0.392739723293281	0.018	0.169	2.47964475611348e-21	0	Pecam1
Ddx5	2.16603657706157e-25	-0.30906538147538	0.769	0.837	3.39287969430924e-21	0	Ddx5
Trf	2.96045895378863e-25	-0.552059620683339	0.037	0.195	4.63726290521452e-21	0	Trf
Cd14	3.13489047295944e-25	-0.604411506947849	0.018	0.168	4.91049243684367e-21	0	Cd14
Cotl1	3.27192806611612e-25	-0.281390242687213	0.055	0.223	5.12514812276429e-21	0	Cotl1
Sned1	4.37600429139793e-25	0.262056389089279	0.264	0.115	6.85457312204572e-21	0	Sned1
Ets1	4.53193410093278e-25	-0.251891623094957	0.044	0.207	7.09882157570111e-21	0	Ets1
Plp1	1.27803830059109e-24	-0.59412063421495	0.01	0.15	2.00191919404588e-20	0	Plp1
Lrg1	6.93221118075695e-24	-0.493956102873642	0.024	0.169	1.08586155935377e-19	0	Lrg1
Cav1	7.21367867856571e-24	-0.340820171983119	0.064	0.229	1.12995062821053e-19	0	Cav1
Ly6a	7.27283148778712e-24	0.336341619512478	0.386	0.21	1.13921632424697e-19	0	Ly6a
Gpr116	9.39809580500332e-24	-0.286664173266991	0.017	0.157	1.47211772689572e-19	0	Gpr116
Cryab	7.81990310593202e-23	-0.37747757308477	0.038	0.185	1.22490962251319e-18	0	Cryab
Fabp5	9.16849459585262e-23	-0.264350352906862	0.023	0.162	1.43615299349435e-18	0	Fabp5
Msn	2.85518062944433e-22	-0.302807941488685	0.231	0.406	4.4723549379616e-18	0	Msn
Dusp1	3.81201242349764e-22	-0.434093688726431	0.199	0.373	5.97113626016671e-18	0	Dusp1
Rgs2	7.58152341228238e-22	-0.376523554678542	0.074	0.228	1.18756982729991e-17	0	Rgs2
Cd83	9.24742218478524e-22	-0.251324495887848	0.001	0.121	1.44851621102476e-17	0	Cd83
Plek	1.02330856560532e-21	-0.279446894313449	0.009	0.133	1.60291053716418e-17	0	Plek
Junb	1.15492300481159e-21	-0.440462083384225	0.548	0.674	1.80907139473688e-17	0	Junb
Mpeg1	2.18425698803669e-21	-0.365200997620078	0.011	0.137	3.42142014606067e-17	0	Mpeg1
Zeb2	5.74791208169331e-21	-0.331771323469453	0.142	0.304	9.0035294847644e-17	0	Zeb2
Aqp1	1.69148388709498e-20	-0.613101722199081	0.041	0.176	2.64954036074558e-16	0	Aqp1
Egfl7	1.83184186726069e-20	-0.3362733924941	0.03	0.16	2.86939710087715e-16	0	Egfl7
Cybb	1.94600897126181e-20	-0.272656156029978	0.01	0.129	3.0482284525845e-16	0	Cybb
Cpe	4.88766783800483e-20	-0.331907046755559	0.105	0.259	7.65604290145077e-16	0	Cpe
Ctla2a	2.88063796628827e-19	-0.505190628925952	0.04	0.168	4.51223131039395e-15	0	Ctla2a
Rps14	3.02889220136317e-19	-0.295262951223294	0.925	0.951	4.74445674421526e-15	0	Rps14
Btg2	3.31206933327203e-19	-0.355503896829617	0.149	0.308	5.18802540363731e-15	0	Btg2
Mylk	3.34056337000116e-19	-0.336635024704849	0.013	0.127	5.23265846276981e-15	0	Mylk
Hspb1	4.41802762687881e-19	-0.258662129662168	0.033	0.159	6.92039847474297e-15	0	Hspb1
Arpc1b	7.31914764610932e-19	-0.44837278491311	0.59	0.659	1.14647128728656e-14	0	Arpc1b
Arpc2	9.81292217073726e-19	-0.312249768668867	0.481	0.597	1.53709612882429e-14	0	Arpc2
Fabp4	1.23682054795199e-18	-1.01485038861397	0.061	0.193	1.937355706312e-14	0	Fabp4
Apod	2.022207633922e-18	-1.87276013364251	0.867	0.892	3.16758603777542e-14	0	Apod
Ptprb	5.99294347176484e-18	-0.264509768994435	0.016	0.125	9.38734665417244e-14	0	Ptprb
Nr4a1	7.40274321485566e-18	-0.30602510244046	0.145	0.3	1.15956569717499e-13	0	Nr4a1
Plvap	9.27327656513805e-18	-0.360854518869586	0.028	0.143	1.45256604116322e-13	0	Plvap
Ppp1r15a	1.5486862996253e-17	-0.320621555867339	0.129	0.277	2.42586221973308e-13	0	Ppp1r15a
Rgs1	1.60149497227617e-17	-0.302075650229372	0.003	0.101	2.5085817245734e-13	0	Rgs1
Gm9843	5.95536045737785e-17	-0.298310894473551	0.34	0.473	9.32847662043667e-13	0	Gm9843
Ccl9	7.89898418319553e-17	-0.373317677717257	0.033	0.144	1.23729688245575e-12	0	Ccl9
Fos	1.01497812680329e-16	-0.389601434742345	0.67	0.776	1.58986173782467e-12	0	Fos
Igkc	1.11723694813783e-16	-0.803575362954262	0.02	0.124	1.7500399555631e-12	0	Igkc
Wfdc17	2.25767143755014e-16	-0.306253074628841	0.01	0.107	3.53641653977854e-12	0	Wfdc17
Sdpr	2.38242823816897e-16	-0.295662631243276	0.051	0.169	3.73183559226787e-12	0	Sdpr
Cyba	4.16136537438633e-16	-0.329741413789925	0.146	0.28	6.51836272243875e-12	0	Cyba
Stk17b	2.66008228990385e-15	-0.28974340118595	0.06	0.173	4.16675289890539e-11	0	Stk17b
Itgb8	2.69021717742649e-15	-0.298082856969164	0.028	0.13	4.21395618672085e-11	0	Itgb8
Dbi	3.28436522188496e-15	-0.495032665866157	0.203	0.329	5.1446296835606e-11	0	Dbi
Scarb1	4.38805783451326e-15	-0.267693224728004	0.027	0.127	6.87345379198157e-11	0	Scarb1
Cd36	5.28001481486686e-15	-0.29311580854848	0.013	0.104	8.27061520600744e-11	0	Cd36
Lgals3	1.91223395668336e-14	-0.350548068275282	0.084	0.201	2.99532326974881e-10	0	Lgals3
Rps9	4.74224656143481e-14	-0.262860540734907	0.913	0.953	7.42825501383149e-10	0	Rps9
Rgs5	2.12597897095917e-13	-0.990103110419398	0.033	0.125	3.33013346011045e-09	0	Rgs5
Ubc	3.8708611561976e-13	-0.267769230578581	0.431	0.537	6.06331691506792e-09	0	Ubc
Lyz2	7.20875721136348e-13	-1.67320193347898	0.136	0.244	1.12917972958797e-08	0	Lyz2
Cebpb	1.68622625904697e-12	-0.293076714360803	0.101	0.209	2.64130481217117e-08	0	Cebpb
Wif1	2.47421978020111e-12	-0.362432077239354	0.028	0.113	3.87561786370702e-08	0	Wif1
Fxyd5	3.06389337998113e-12	-0.263847448180755	0.153	0.264	4.79928259040244e-08	0	Fxyd5
Tm4sf1	1.89687318915382e-11	-0.325038872492747	0.191	0.297	2.97126216349054e-07	0	Tm4sf1
Ccl11	2.50969418654523e-11	-0.292338467956796	0.071	0.164	3.93118497380444e-07	0	Ccl11
Cxcl2	2.85349199025715e-11	-0.931435693085716	0.028	0.107	4.46970985353879e-07	0	Cxcl2
Gpx1	8.106736466233e-11	-0.289001169135401	0.472	0.539	1.26983920007074e-06	0	Gpx1
Il1b	2.79382864483036e-10	-0.973823603271153	0.03	0.103	4.37625318926227e-06	0	Il1b
Cst3	6.29955923195615e-10	-0.415584013462003	0.74	0.749	9.86762958093611e-06	0	Cst3
Malat1	6.74875867448957e-10	0.382705645550201	0.991	0.988	1.05712555877205e-05	0	Malat1
Nfkbiz	1.44698454969049e-09	-0.287941337287041	0.191	0.29	2.26655659863518e-05	0	Nfkbiz
Tagln	2.58163223325187e-09	-0.411591400586923	0.06	0.138	4.04386873016574e-05	0	Tagln
Klf2	9.99323970041781e-09	-0.253856329130078	0.13	0.22	0.000156534106667345	0	Klf2
Ctsd	1.2088436848801e-08	-0.619536522274215	0.247	0.335	0.000189353274799618	0	Ctsd
Acta2	2.11904629359429e-07	-0.642890403000094	0.051	0.113	0.0033192741142861	0	Acta2
Psap	4.86944555687061e-07	-0.404542039473107	0.329	0.392	0.00762749952028212	0	Psap
Rps19	8.98252609129697e-07	-0.279704005387377	0.678	0.695	0.0140702288694076	0	Rps19
Ccl2	2.78570614024185e-06	-0.40755418006952	0.088	0.151	0.0436353009807484	0	Ccl2
Gsn	0.000107142462237466	-0.453607453177843	0.4	0.308	1	0	Gsn
Spp1	0.000341931005722736	0.304579301466767	0.228	0.169	1	0	Spp1
Sepp1	0.00154478033382302	-0.322485179038839	0.35	0.377	1	0	Sepp1
Aqp1.1	0	1.74240507681431	0.735	0.061	0	1	Aqp1
Ctla2a.1	0	1.5165739763209	0.712	0.057	0	1	Ctla2a
Lrg1.1	0	1.36640660367503	0.729	0.051	0	1	Lrg1
Plvap.1	0	1.28143914789052	0.721	0.029	0	1	Plvap
Pecam1.1	0	1.26513115946613	0.786	0.041	0	1	Pecam1
Egfl7.1	0	1.19314909498072	0.792	0.034	0	1	Egfl7
Sdpr.1	0	1.02525317473177	0.681	0.065	0	1	Sdpr
Ptprb.1	0	1.02163825316944	0.664	0.018	0	1	Ptprb
Scarb1.1	0	1.0144477926302	0.594	0.034	0	1	Scarb1
Esam.1	0	1.00037350971754	0.754	0.053	0	1	Esam
Gpr116.1	0	0.986156938906615	0.731	0.039	0	1	Gpr116
Tmem252	0	0.935282739817869	0.553	0.019	0	1	Tmem252
Ramp2	0	0.911456310502015	0.676	0.065	0	1	Ramp2
Cdh5	0	0.753710643963239	0.616	0.034	0	1	Cdh5
Emcn	0	0.744915682565669	0.594	0.027	0	1	Emcn
Vwf	0	0.735165076169141	0.508	0.016	0	1	Vwf
Flt1	0	0.692354545906202	0.531	0.021	0	1	Flt1
Mmrn2	0	0.616283983962327	0.523	0.011	0	1	Mmrn2
Eltd1	0	0.564342775607327	0.448	0.007	0	1	Eltd1
Eng	1.40385415353189e-299	0.669591985729468	0.563	0.035	2.19899714609235e-295	1	Eng
Myct1	2.38498653230985e-297	0.505966543073849	0.412	0.004	3.73584290421015e-293	1	Myct1
Tmem88	1.27647054067903e-289	0.501488521350187	0.439	0.01	1.99946345491964e-285	1	Tmem88
Kdr	2.15998866370116e-276	0.548906159368293	0.42	0.01	3.3834062428215e-272	1	Kdr
Rasip1	6.20043184578313e-275	0.474296669138399	0.42	0.01	9.71235644323469e-271	1	Rasip1
C130074G19Rik	3.44147214652254e-274	0.612305267334383	0.483	0.023	5.3907219703129e-270	1	C130074G19Rik
Grrp1	8.71097111407502e-269	0.478983946739492	0.405	0.009	1.36448651530871e-264	1	Grrp1
Cd93	2.19755862743715e-263	0.74158619027074	0.594	0.056	3.44225583401755e-259	1	Cd93
Clec14a	1.50569760675175e-257	0.536223286611621	0.445	0.019	2.35852473121594e-253	1	Clec14a
Clca1	4.73300745308431e-252	0.586369427390804	0.391	0.01	7.41378287451126e-248	1	Clca1
Selp	1.31992345003352e-250	0.811312961252203	0.433	0.019	2.06752809213251e-246	1	Selp
Ecscr	2.14068385611594e-248	0.571836218910366	0.521	0.041	3.35316719222001e-244	1	Ecscr
Ehd4.1	2.52093988720973e-247	1.06367417330961	0.691	0.114	3.94880023932533e-243	1	Ehd4
Palmd	8.77554410159813e-246	0.528673603197707	0.416	0.016	1.37460122807433e-241	1	Palmd
Ushbp1	1.73207168595844e-243	0.398261754382339	0.368	0.008	2.71311708888531e-239	1	Ushbp1
Tspan7	3.07586349837505e-243	0.498108828515291	0.433	0.021	4.81803258385469e-239	1	Tspan7
S1pr1	3.85485135480705e-242	0.623857692957471	0.525	0.043	6.03823916216977e-238	1	S1pr1
Darc	5.00461042303929e-241	0.884016106253934	0.412	0.018	7.83922176664875e-237	1	Darc
Erg	2.27212633023216e-228	0.377092311619216	0.336	0.006	3.55905868367566e-224	1	Erg
Jam2	1.62554848421517e-223	0.518692855782198	0.422	0.024	2.54625914567464e-219	1	Jam2
Entpd1	5.70032471564442e-217	0.563573086533052	0.487	0.043	8.92898863458542e-213	1	Entpd1
Prex2	2.11348925264224e-216	0.410441117786585	0.347	0.01	3.3105695653388e-212	1	Prex2
Tie1	2.27350220221966e-215	0.349424760548526	0.334	0.008	3.56121384955688e-211	1	Tie1
Hspb1.1	1.87171350945672e-210	0.788805388151156	0.557	0.07	2.931852041213e-206	1	Hspb1
Apold1	6.66743463007034e-206	0.781208658240487	0.405	0.026	1.04438696045422e-201	1	Apold1
Ece1	7.96841773287156e-206	0.722100718355721	0.626	0.105	1.248172953677e-201	1	Ece1
Robo4	1.96890078595658e-204	0.359899032502445	0.302	0.005	3.08408619112238e-200	1	Robo4
Abcb1a	7.32711582645126e-198	0.50532962797003	0.374	0.021	1.14771942305533e-193	1	Abcb1a
F11r	1.87841284951945e-191	0.413686416878555	0.406	0.03	2.94234588748726e-187	1	F11r
Edn1	2.76358989132537e-190	0.663598822090878	0.368	0.022	4.32888720577206e-186	1	Edn1
Cd36.1	2.2776791597862e-189	0.93991184724311	0.42	0.036	3.5677566358891e-185	1	Cd36
Abcg2	9.82654593813989e-188	0.48696586809474	0.431	0.039	1.53923015575023e-183	1	Abcg2
Fam101b	1.09340762010907e-186	0.641871437341084	0.437	0.042	1.71271369613884e-182	1	Fam101b
Pdlim1	5.7160593138881e-182	0.633105983120369	0.552	0.085	8.95363530927432e-178	1	Pdlim1
Fabp4.1	1.11343143655163e-181	2.18328239726298	0.571	0.107	1.74407900221448e-177	1	Fabp4
Tm4sf1.1	1.12230795402425e-180	0.965356174004791	0.746	0.205	1.75798317918358e-176	1	Tm4sf1
Gimap6.1	4.4610431395342e-175	0.517956260374746	0.544	0.078	6.98777797376636e-171	1	Gimap6
Mgll	1.37632312380013e-173	0.539697162483737	0.462	0.055	2.15587254112053e-169	1	Mgll
C1qtnf9	1.87750979778132e-173	0.35886416777366	0.271	0.007	2.94093134724465e-169	1	C1qtnf9
Pim3	1.04282253650034e-172	0.484795669069118	0.395	0.035	1.63347722117413e-168	1	Pim3
Aplnr	3.21020181760213e-171	0.296446665182997	0.258	0.005	5.02846012709197e-167	1	Aplnr
Sox17	3.82545927436186e-170	0.329920921845709	0.263	0.006	5.99219940736042e-166	1	Sox17
Tek	4.17253746131398e-169	0.391874037775654	0.357	0.025	6.53586267940222e-165	1	Tek
Slc39a8	6.18919030965103e-163	0.425389196457884	0.284	0.012	9.69474770103738e-159	1	Slc39a8
Epas1	1.69670768972511e-162	0.51015283008266	0.468	0.063	2.65772292518541e-158	1	Epas1
Sele	1.79244562162311e-162	0.553840674632753	0.261	0.007	2.80768682171044e-158	1	Sele
Galnt15	1.56780391772487e-156	0.310034959406191	0.271	0.01	2.45580805672424e-152	1	Galnt15
Cav1.1	4.85727442040335e-153	0.797006377706508	0.611	0.135	7.6084346521198e-149	1	Cav1
Gbp4	1.04523372719505e-150	0.530873438464587	0.345	0.029	1.63725411027832e-146	1	Gbp4
Rnd1	3.71124389530823e-149	0.368933399896094	0.244	0.007	5.81329243761081e-145	1	Rnd1
Tspan13	4.36867445968803e-148	0.513142191525194	0.498	0.08	6.84309167365534e-144	1	Tspan13
Syt15	9.69234130321059e-148	0.26319061459451	0.221	0.004	1.51820834173491e-143	1	Syt15
Sorbs2	1.20782405700057e-147	0.390308308668369	0.378	0.039	1.8919356028857e-143	1	Sorbs2
8430408G22Rik	2.41955259237455e-147	0.450130453417828	0.235	0.006	3.7899871806955e-143	1	8430408G22Rik
Csf2rb2	8.8359304668899e-144	0.323627332537868	0.298	0.02	1.38406014833363e-139	1	Csf2rb2
Spint2	1.80818577633546e-143	0.278591490935885	0.254	0.01	2.83234220005187e-139	1	Spint2
Cd200	2.64229487792335e-142	0.653204998220135	0.603	0.146	4.13889069677913e-138	1	Cd200
Crip2	2.63685687312342e-140	0.543706399968967	0.571	0.125	4.13037260606052e-136	1	Crip2
Ldb2	1.11883720071814e-138	0.38093295983581	0.357	0.038	1.7525465912049e-134	1	Ldb2
1810011O10Rik	2.06414882157561e-138	0.490665221231307	0.393	0.051	3.23328271411604e-134	1	1810011O10Rik
Podxl	3.35690504015617e-138	0.308147569306622	0.239	0.009	5.25825605490062e-134	1	Podxl
Icam2	2.07054740891344e-137	0.279097944487082	0.256	0.012	3.24330546132201e-133	1	Icam2
Shank3	2.85371967858799e-136	0.250562647502253	0.233	0.008	4.47006650454023e-132	1	Shank3
Igfbp7.1	3.71321362732207e-134	1.07942856654662	0.985	0.765	5.81637782583729e-130	1	Igfbp7
Fam167b	8.78305671352466e-134	0.267832409664528	0.214	0.006	1.3757780036065e-129	1	Fam167b
Adcy4	4.45124880964307e-132	0.29881261237057	0.279	0.019	6.9724361354249e-128	1	Adcy4
Tcf4	7.84739753524767e-132	0.712780994785604	0.71	0.244	1.2292163499212e-127	1	Tcf4
Gm20748	9.9244111851512e-132	0.307378923883527	0.277	0.019	1.55455976804208e-127	1	Gm20748
Chp2	1.96502489969336e-130	0.294150667934855	0.206	0.005	3.07801500287968e-126	1	Chp2
Ly6c1	7.09014350062525e-130	0.760691828888309	0.538	0.115	1.11060007793794e-125	1	Ly6c1
Clu	8.74150481563696e-130	0.501535568355876	0.317	0.03	1.36926931432137e-125	1	Clu
Crim1	1.40798490472788e-128	0.399623968355274	0.376	0.049	2.20546755476575e-124	1	Crim1
Gimap4	2.8142424416198e-127	0.35998732882496	0.361	0.043	4.40822936055325e-123	1	Gimap4
Ndrg1	4.87489709593654e-124	0.515248978863622	0.51	0.109	7.636038811075e-120	1	Ndrg1
Col1a2.1	3.25269342283341e-123	-1.86867619163473	0.452	0.85	5.09501897752625e-119	1	Col1a2
Gimap5	2.92254427012136e-122	0.281097810515716	0.26	0.018	4.5778733447181e-118	1	Gimap5
Ypel2	7.05139965337362e-122	0.335523761348298	0.281	0.024	1.10453124170444e-117	1	Ypel2
Ifitm3	7.8938850764338e-121	0.808431660084086	0.926	0.582	1.23649815837259e-116	1	Ifitm3
St3gal6	9.27985813969039e-120	0.304684554526734	0.282	0.025	1.4535969790011e-115	1	St3gal6
Fam13c	2.61952144453618e-119	0.330095915009259	0.284	0.026	4.10321839072146e-115	1	Fam13c
Fli1	5.67849361483114e-119	0.418601142006885	0.376	0.055	8.89479239827149e-115	1	Fli1
Dock9	3.4208800145933e-117	0.312413452903791	0.303	0.032	5.35846645485895e-113	1	Dock9
Ier3	6.15446441153033e-116	1.0182131720764	0.632	0.209	9.64035305422111e-112	1	Ier3
Fam43a	1.05260478404166e-115	0.301894387901995	0.307	0.033	1.64880013372286e-111	1	Fam43a
Cdh13	6.70533042846486e-113	0.285881145517603	0.25	0.019	1.05032295831474e-108	1	Cdh13
Iigp1	1.1499270201142e-111	0.589041981277283	0.321	0.039	1.80124568430689e-107	1	Iigp1
Lgals1.1	1.16619438050585e-111	-0.962549601213406	0.418	0.822	1.82672687762437e-107	1	Lgals1
2200002D01Rik	2.17493946523434e-111	0.277995642817491	0.26	0.022	3.40682517834307e-107	1	2200002D01Rik
Cd34	3.30622732132093e-109	0.46489285842125	0.552	0.142	5.17887447611711e-105	1	Cd34
Insr	3.32831503206243e-108	0.317009031790494	0.286	0.031	5.2134726662226e-104	1	Insr
Tsc22d1	1.36721256287769e-107	0.742743166390544	0.586	0.186	2.14160175849161e-103	1	Tsc22d1
Tspan5	2.66685099849287e-107	0.309809493324572	0.315	0.04	4.17735540403923e-103	1	Tspan5
Atp10d	8.81627058192531e-107	0.257197425925951	0.258	0.023	1.38098062395278e-102	1	Atp10d
Ablim1	3.37831590169642e-105	0.458889510109808	0.511	0.125	5.29179402841727e-101	1	Ablim1
Nfkbia.1	4.67494742344518e-104	0.889720954114878	0.824	0.418	7.32283764408452e-100	1	Nfkbia
Cysltr1	9.7524739675259e-103	0.266417061131929	0.223	0.016	1.52762752227326e-98	1	Cysltr1
Aplp2.1	3.38898589443742e-102	0.561743967383623	0.618	0.203	5.30850750504677e-98	1	Aplp2
Nfib	4.14085100798043e-102	0.546459758945136	0.584	0.179	6.48622901890055e-98	1	Nfib
Cldn5	1.21247334018241e-101	0.356217496621285	0.177	0.007	1.89921824006173e-97	1	Cldn5
Sparcl1	1.44302327432779e-100	0.449028599079141	0.853	0.366	2.26035165690705e-96	1	Sparcl1
Arhgap29	2.64709271770504e-100	0.395109212196055	0.397	0.077	4.14640603301317e-96	1	Arhgap29
Col3a1.1	4.15578702487702e-96	-1.87151361850112	0.485	0.803	6.50962479576737e-92	1	Col3a1
Zfp36.1	4.45352919917553e-93	0.871763342322248	0.76	0.394	6.97600813758856e-89	1	Zfp36
Fnbp1l	1.27832393190537e-91	0.365787566010219	0.355	0.066	2.00236660693657e-87	1	Fnbp1l
Gpihbp1	1.3304081946688e-91	0.276834578806056	0.145	0.004	2.0839513961292e-87	1	Gpihbp1
Csf2rb	1.64666099656686e-90	0.326817070664784	0.305	0.047	2.57932978502233e-86	1	Csf2rb
Gbp9	4.02089744633135e-90	0.294309807861663	0.267	0.034	6.29833375993343e-86	1	Gbp9
Vamp5	1.46032654597403e-89	0.270997022376285	0.265	0.034	2.28745550161372e-85	1	Vamp5
Cav2	4.2195565441509e-89	0.306808213333421	0.309	0.05	6.60951337075797e-85	1	Cav2
Elk3	1.59525402215507e-87	0.318350126516265	0.349	0.066	2.4988059003037e-83	1	Elk3
Tshz2	1.11361369700905e-86	0.42857128192092	0.429	0.107	1.74436449499497e-82	1	Tshz2
Calcrl	4.99171493181612e-86	0.272450054160657	0.284	0.042	7.81902226919677e-82	1	Calcrl
Gng11	2.11225412024399e-84	0.477051960673797	0.506	0.153	3.30863485395018e-80	1	Gng11
Adam15	1.85910039273733e-83	0.299012590074872	0.33	0.062	2.91209485518375e-79	1	Adam15
Ctnnal1	5.62534028549224e-83	0.250298541533277	0.221	0.024	8.81153302319504e-79	1	Ctnnal1
Col1a1.1	2.31839034756699e-81	-1.50333224852489	0.437	0.757	3.63152664042893e-77	1	Col1a1
Myh9	2.54491804954033e-81	0.462940864968268	0.584	0.21	3.98635963279997e-77	1	Myh9
Marc2	6.00597810179632e-81	0.396948975655788	0.406	0.102	9.40776409865376e-77	1	Marc2
Kitl	4.87909719900765e-80	0.417317802242146	0.397	0.096	7.64261785252559e-76	1	Kitl
Tjp1	5.92471117764793e-80	0.26810268026548	0.3	0.052	9.28046758866772e-76	1	Tjp1
Socs2	7.66527351272887e-79	0.295269715643326	0.338	0.069	1.20068844303385e-74	1	Socs2
Plcb4	7.06595054741893e-78	0.309981019272021	0.282	0.048	1.1068104937477e-73	1	Plcb4
Uaca	2.39008408807682e-77	0.389131084914606	0.366	0.086	3.74382771556354e-73	1	Uaca
Ptprg	1.32312130685734e-76	0.250040152761073	0.265	0.042	2.07253721506133e-72	1	Ptprg
Ly6e	3.05232053399267e-76	0.593845319998043	0.697	0.317	4.78115488444612e-72	1	Ly6e
Hip1	3.09721673496619e-75	0.283695263110364	0.298	0.055	4.85148029365103e-71	1	Hip1
Col5a2.1	4.2956003694409e-75	-0.877745525743932	0.143	0.555	6.72862841869223e-71	1	Col5a2
H2-D1.1	6.99842613562884e-74	0.558935003185165	0.973	0.699	1.0962334698849e-69	1	H2-D1
Rbp7	2.99909354671523e-70	0.27309363333451	0.113	0.003	4.69778013157474e-66	1	Rbp7
BC028528	7.16885350401264e-70	0.303031720978816	0.303	0.063	1.12292921286854e-65	1	BC028528
Sptbn1	8.00818489872881e-70	0.53248444148629	0.752	0.405	1.25440208253688e-65	1	Sptbn1
Cd63	8.91807843822226e-70	-0.695020463776489	0.286	0.65	1.39692780656313e-65	1	Cd63
Col4a2	2.31714627520461e-69	0.522867195267695	0.595	0.244	3.62957792548051e-65	1	Col4a2
Col4a1	4.21608920984079e-69	0.619927890739814	0.632	0.281	6.60408213829461e-65	1	Col4a1
Fkbp1a	1.47550415307913e-68	0.432365658965339	0.643	0.274	2.31122970538315e-64	1	Fkbp1a
Slc9a3r2	4.14164022785082e-68	0.338470122415598	0.277	0.054	6.48746525290553e-64	1	Slc9a3r2
Rab11a	1.63211684788536e-67	0.36788573086365	0.45	0.145	2.55654783052763e-63	1	Rab11a
Icam1	3.77603274319736e-67	0.490712073620277	0.347	0.091	5.91477768894434e-63	1	Icam1
S100a16	5.10164632637983e-67	0.373841123392165	0.502	0.175	7.99121880564137e-63	1	S100a16
H2-K1.1	1.33144834487738e-65	0.536352874937738	0.857	0.533	2.08558068741594e-61	1	H2-K1
Nck1	8.16995505810895e-65	0.262249236199128	0.323	0.075	1.27974176030219e-60	1	Nck1
4931406P16Rik	1.21597661296513e-64	0.257508465954732	0.3	0.066	1.90470576654858e-60	1	4931406P16Rik
Mllt4	3.94395023859017e-62	0.256186585162707	0.267	0.054	6.17780365372764e-58	1	Mllt4
Hsp90ab1	3.16766104772108e-61	0.401863885168903	0.992	0.944	4.9618242651503e-57	1	Hsp90ab1
Plk2	1.76620865994901e-60	0.308646558863144	0.315	0.077	2.76658924494413e-56	1	Plk2
Atp1b3	2.42486022438138e-60	0.356283138928978	0.481	0.172	3.79830105547099e-56	1	Atp1b3
Procr	9.79074669721214e-60	0.334393064888683	0.315	0.078	1.53362256265131e-55	1	Procr
Ier2	2.01005065513135e-59	0.725123641805081	0.75	0.468	3.14854334619775e-55	1	Ier2
Dcn	7.04958364799137e-59	-1.73481324957322	0.399	0.673	1.10424678262137e-54	1	Dcn
Cd2ap	1.73678039564497e-58	0.35996480926572	0.408	0.132	2.72049281173827e-54	1	Cd2ap
Slfn5	2.0524303694806e-58	0.293465470817933	0.33	0.087	3.21492693075442e-54	1	Slfn5
Ddit4	2.33464664055672e-58	0.313427444463486	0.323	0.084	3.65699049776804e-54	1	Ddit4
Gda	2.76033946564291e-58	0.339839630573953	0.372	0.108	4.32379573898305e-54	1	Gda
Thbd	2.92489807108151e-57	0.307301161599896	0.344	0.096	4.58156033854207e-53	1	Thbd
Ppp1r15a.1	1.02619484779338e-56	0.458765593623017	0.519	0.208	1.60743160958354e-52	1	Ppp1r15a
Nfkbiz.1	1.94223990708405e-56	0.552366124035046	0.538	0.231	3.04232459045646e-52	1	Nfkbiz
Smad1	2.73463024838577e-56	0.268125406255713	0.244	0.05	4.28352482107147e-52	1	Smad1
Jun	3.89532516845259e-56	0.657304677614454	0.899	0.704	6.10163734386414e-52	1	Jun
Tinagl1	1.24796253743674e-54	0.258571301461142	0.298	0.071	1.95480851864091e-50	1	Tinagl1
Macf1	9.63369839383779e-54	0.344626671183541	0.477	0.18	1.50902251641075e-49	1	Macf1
Pxdn	9.73666204225659e-54	0.294408118614883	0.338	0.098	1.52515074229907e-49	1	Pxdn
Fn1.1	2.36513754924254e-53	-0.939543633464775	0.246	0.556	3.70475145713351e-49	1	Fn1
Calm1.1	2.72493907341079e-53	0.416094321258234	0.977	0.871	4.26834456459066e-49	1	Calm1
Postn.1	3.96019216516994e-53	-1.12968609909444	0.21	0.531	6.2032450075222e-49	1	Postn
Adamts1	1.17226065705609e-51	0.613931539261452	0.435	0.169	1.83622909321266e-47	1	Adamts1
Col6a1.1	1.82946372015014e-51	-0.575751505664082	0.025	0.355	2.86567197124318e-47	1	Col6a1
Sh3bp5	4.32446124857282e-51	0.25904725578578	0.326	0.094	6.77383609976447e-47	1	Sh3bp5
Rhob	1.212494294507e-50	0.327049044710747	0.433	0.162	1.89925106291576e-46	1	Rhob
Sat1.1	1.57358048311587e-50	0.649352660223691	0.588	0.302	2.4648564687527e-46	1	Sat1
Cmip	2.20758140691097e-50	0.293432059590578	0.361	0.115	3.45795551578534e-46	1	Cmip
Ralb	5.23743528539787e-50	0.252531343244411	0.321	0.092	8.20391863104722e-46	1	Ralb
Ndufa8	5.88782737449745e-50	0.304908715836337	0.408	0.147	9.2226927994128e-46	1	Ndufa8
Tgm2	1.94789871280374e-49	0.258745462267738	0.344	0.105	3.05118854373577e-45	1	Tgm2
Cd14.1	5.18106594045757e-49	0.391603712938978	0.351	0.108	8.11562168913274e-45	1	Cd14
Meg3.1	4.5424327067225e-48	-0.954824214080253	0.124	0.442	7.11526659181012e-44	1	Meg3
S100a6.1	1.54859334297564e-46	-0.640158234696857	0.643	0.79	2.42571661243703e-42	1	S100a6
Fos.1	2.95647013084323e-46	0.597660933415795	0.885	0.736	4.63101481295284e-42	1	Fos
Mmp2.1	3.72925841282964e-46	-0.73962191404125	0.088	0.4	5.84151037785634e-42	1	Mmp2
Txnip	1.91924317223213e-45	0.33202626234545	0.391	0.146	3.0063025049844e-41	1	Txnip
Junb.1	9.71342688369725e-45	0.449478071520789	0.832	0.623	1.52151118706234e-40	1	Junb
Tmod3	1.63231378854349e-44	0.294703296872334	0.376	0.136	2.55685631837452e-40	1	Tmod3
Col5a1.1	1.7135687203687e-44	-0.475478763175414	0.038	0.342	2.68413404358554e-40	1	Col5a1
Lsp1.1	5.35007246872814e-44	-0.581646622425639	0.027	0.323	8.38035351501576e-40	1	Lsp1
Gpc3.1	1.61917330822362e-43	-0.72182405008174	0.031	0.323	2.53627307000147e-39	1	Gpc3
Btg2.1	2.24686120250688e-43	0.426652194809827	0.519	0.242	3.51948338760677e-39	1	Btg2
Ctgf	1.63614763537053e-42	0.33541924263373	0.282	0.083	2.5628616560444e-38	1	Ctgf
Heg1	3.11582782349974e-42	0.257849778148275	0.292	0.09	4.88063270272999e-38	1	Heg1
Pcolce.1	5.29743545872362e-42	-0.493643633910895	0.036	0.326	8.29790290254467e-38	1	Pcolce
Serping1.1	9.41163721803777e-42	-0.794850523416189	0.099	0.387	1.47423885383344e-37	1	Serping1
Serpine2.1	1.43454245104405e-40	-0.773933198133808	0.04	0.322	2.2470672953154e-36	1	Serpine2
Ubc.1	1.70623280161906e-40	0.454299595838093	0.714	0.488	2.67264306045609e-36	1	Ubc
Sgk1	3.15883319191714e-40	0.289387074537376	0.334	0.116	4.947996311819e-36	1	Sgk1
Ets1.1	6.60987957864302e-40	0.254348464850752	0.385	0.145	1.03537153719864e-35	1	Ets1
Xbp1	6.97104509858764e-40	0.336562343472654	0.408	0.172	1.09194450424277e-35	1	Xbp1
Ccdc80.1	1.07008263060208e-39	-0.506871062700815	0.021	0.293	1.6761774325751e-35	1	Ccdc80
Klf2.1	1.37959816122592e-39	0.488296423709965	0.406	0.172	2.16100255974428e-35	1	Klf2
Lrp1	7.03878354518969e-39	-0.381634982762748	0.013	0.279	1.10255505451851e-34	1	Lrp1
Irf1	1.03864882379774e-38	0.273278120122021	0.271	0.082	1.62693951759678e-34	1	Irf1
Egr1	2.25655167623858e-38	0.517098597980314	0.834	0.659	3.53466254566011e-34	1	Egr1
Itm2a.1	4.13337586676643e-38	-0.698093061286032	0.069	0.342	6.47451995770294e-34	1	Itm2a
Zeb2.1	4.53796180151976e-38	-0.459120998034533	0.04	0.311	7.10826336590056e-34	1	Zeb2
Igfbp5	1.17743786823612e-37	-0.911007114718494	0.088	0.363	1.84433867680506e-33	1	Igfbp5
Mal	1.36818523301261e-37	0.325604784762416	0.168	0.035	2.14312534899096e-33	1	Mal
Col6a2.1	1.47594298372388e-37	-0.476339100012136	0.048	0.316	2.31191708970509e-33	1	Col6a2
Mfap5.1	4.70116310368791e-37	-0.665573681310984	0.034	0.293	7.36390188561674e-33	1	Mfap5
Gsn.1	6.06054244858778e-37	-1.03311681370935	0.086	0.362	9.49323369146789e-33	1	Gsn
Rcn3.1	1.76840696399723e-36	-0.381383419683915	0.057	0.324	2.77003266840526e-32	1	Rcn3
S100a13	3.40607087710297e-36	0.27817168365942	0.427	0.191	5.33526942189409e-32	1	S100a13
Tmem176b	5.01330654483266e-36	0.263250216851763	0.519	0.248	7.85284337182588e-32	1	Tmem176b
Socs3	5.22068762732495e-36	0.356506209139449	0.363	0.149	8.1776850994418e-32	1	Socs3
Gnai2	6.32534072791558e-36	0.337747171588141	0.616	0.361	9.90801371620697e-32	1	Gnai2
Prss23	8.63395109492734e-36	0.268916763126349	0.328	0.12	1.35242209950942e-31	1	Prss23
Bgn.1	9.95556749317754e-36	-0.604144353410768	0.128	0.39	1.55944009213133e-31	1	Bgn
Aebp1.1	3.61108249994355e-35	-0.613674857869648	0.158	0.419	5.65639962791158e-31	1	Aebp1
Fbln2	1.11308626057329e-34	0.282529555852554	0.406	0.172	1.74353831856201e-30	1	Fbln2
Mfap2.1	1.60997896194838e-34	-0.363957026427931	0.01	0.247	2.52187104599594e-30	1	Mfap2
Serpinf1.1	2.98245681816821e-34	-0.462661451369875	0.034	0.283	4.67172035997868e-30	1	Serpinf1
Loxl2.1	3.34795038035229e-34	-0.340031054601837	0.006	0.24	5.24422947578383e-30	1	Loxl2
Marcks.1	3.9976401836443e-34	-0.485878823008105	0.506	0.688	6.26190358366043e-30	1	Marcks
Ptrf	4.07531064241167e-34	0.32729780734063	0.552	0.296	6.38356659027365e-30	1	Ptrf
Fstl1.1	4.78951147312513e-34	-0.908096510423611	0.5	0.643	7.5022907715032e-30	1	Fstl1
Fbln5	5.10148080490657e-34	0.254599658872297	0.288	0.101	7.99095953280566e-30	1	Fbln5
Atox1	9.90741333803413e-34	0.337612054575595	0.553	0.323	1.55189722526967e-29	1	Atox1
Bicc1.1	1.24789637159594e-33	-0.384250340128732	0.025	0.264	1.95470487646788e-29	1	Bicc1
Rnase4.1	1.32954967665144e-33	-0.480436497642702	0.092	0.349	2.08260661350682e-29	1	Rnase4
Gadd45g	1.36618003849634e-33	0.454141939630926	0.311	0.12	2.13998441230066e-29	1	Gadd45g
Id3	4.11834613810614e-33	0.319477656824099	0.389	0.169	6.45097739072945e-29	1	Id3
Jund	5.84987245315332e-33	0.431288079939971	0.592	0.37	9.16324021061936e-29	1	Jund
Apod.1	4.29789053745237e-32	-2.05543838105463	0.832	0.896	6.7322157378654e-28	1	Apod
Ogn.1	4.73117713879855e-32	-0.54295766686318	0.025	0.258	7.41091587021405e-28	1	Ogn
Smoc2.1	1.23455923013522e-31	-0.562409040190881	0.011	0.233	1.93381357808382e-27	1	Smoc2
Col5a3.1	1.26909773260679e-31	-0.348660831847894	0.017	0.242	1.98791468835528e-27	1	Col5a3
Dst	2.20123882458574e-31	0.285334191245222	0.389	0.174	3.44802049483111e-27	1	Dst
Rps21	3.48610822154851e-31	0.267153148826622	0.962	0.872	5.46063991823359e-27	1	Rps21
Cd52.1	5.96860042829605e-31	-0.561528239286083	0.013	0.231	9.34921571088294e-27	1	Cd52
Col6a3.1	8.11011463658993e-31	-0.420006983956402	0.05	0.284	1.27036835667545e-26	1	Col6a3
Col14a1.1	1.04428114597121e-30	-0.518473052887956	0.021	0.241	1.6357619870493e-26	1	Col14a1
Mdk.1	1.17460062308503e-30	-0.380608554941716	0.015	0.233	1.83989441600039e-26	1	Mdk
Dusp1.1	1.47147668368806e-30	0.290207703274295	0.557	0.308	2.30492107732898e-26	1	Dusp1
Tpm3	1.65168181523104e-30	0.298503120475482	0.567	0.326	2.58719439537791e-26	1	Tpm3
Tmsb10	2.09394892314069e-30	0.410268294228877	0.716	0.529	3.27996159320758e-26	1	Tmsb10
Prdx5	2.41870575307337e-30	-0.408515655589201	0.094	0.332	3.78866069161412e-26	1	Prdx5
Ptprc.1	3.89236780465417e-30	-0.473895922511343	0.008	0.22	6.0970049292103e-26	1	Ptprc
Aspn.1	4.88396387312303e-30	-0.571099136225778	0.019	0.235	7.65024101085992e-26	1	Aspn
Laptm5.1	8.11929783299796e-30	-0.405179815672222	0.011	0.223	1.2718068125608e-25	1	Laptm5
Gpx8.1	1.73285864029214e-29	-0.269849965754919	0.019	0.233	2.71434977415361e-25	1	Gpx8
Sh3bgrl	1.80542547967591e-29	0.304104326235262	0.506	0.281	2.82801847136434e-25	1	Sh3bgrl
Igfbp6.1	6.4967751670203e-29	-0.786430698824845	0.063	0.287	1.01765486216206e-24	1	Igfbp6
Fxyd1	6.93592972226287e-29	-0.280196160384961	0.023	0.236	1.08644403169526e-24	1	Fxyd1
Col8a1.1	9.79263685133505e-29	-0.58437822609051	0.082	0.31	1.53391863639312e-24	1	Col8a1
Olfml3.1	1.00354804256719e-28	-0.292390084838378	0.008	0.21	1.57195765387724e-24	1	Olfml3
Fbn1.1	1.42061753374553e-28	-0.54906662867519	0.109	0.333	2.225255304859e-24	1	Fbn1
Itm2c	1.50617071118809e-28	0.29304096982001	0.46	0.241	2.35926580200502e-24	1	Itm2c
Celf2	1.84806016581803e-28	-0.268688452614875	0.019	0.228	2.89480144373736e-24	1	Celf2
Sept11.1	3.45305649883684e-28	-0.368446638868104	0.078	0.304	5.40886769977803e-24	1	Sept11
C1s	4.09153054056237e-28	-0.383898784491432	0.057	0.279	6.4089734387369e-24	1	C1s
Nr4a1.1	4.72887080505322e-28	0.442592703771294	0.45	0.245	7.40730322903537e-24	1	Nr4a1
Msn.1	1.99716712916676e-27	0.291433947037569	0.58	0.343	3.12836259112681e-23	1	Msn
Lum	4.60544576854566e-27	-1.07632979835127	0.208	0.414	7.21397025184993e-23	1	Lum
Ifitm2	4.65061459267319e-27	0.294395203855066	0.725	0.491	7.28472269796328e-23	1	Ifitm2
Ppap2b	5.30385090633328e-27	0.259188792179776	0.418	0.204	8.30795205968045e-23	1	Ppap2b
Entpd2	6.42476051167402e-27	-0.269781686419133	0.013	0.208	1.00637448654862e-22	1	Entpd2
Thbs2.1	6.95190904769879e-27	-0.311166571934118	0.01	0.201	1.08894703323154e-22	1	Thbs2
Prrx1.1	1.20359200677368e-26	-0.29575995277439	0.006	0.195	1.8853065194103e-22	1	Prrx1
Matn2	1.46914522052738e-26	-0.281749797820607	0.015	0.209	2.30126907343409e-22	1	Matn2
Hspa1a	6.84776540137735e-26	0.344673509851139	0.29	0.121	1.07263397247175e-21	1	Hspa1a
Col16a1.1	8.70687769441217e-26	-0.28345455362302	0.025	0.219	1.36384532205272e-21	1	Col16a1
Cpxm1	1.41194367892183e-25	-0.339176173297815	0.011	0.197	2.21166857866315e-21	1	Cpxm1
Eef1b2	2.14669268214917e-25	0.277717066479363	0.836	0.668	3.36257941731846e-21	1	Eef1b2
Islr	2.85662228587836e-25	-0.292839483979617	0.015	0.202	4.47461314859986e-21	1	Islr
Cthrc1.1	3.25187395292615e-25	-0.48734288607861	0.042	0.236	5.09373535986353e-21	1	Cthrc1
Fosb	6.2112367472638e-25	0.504143150024654	0.632	0.446	9.72928124091402e-21	1	Fosb
Thbs4	7.98752398804565e-25	-0.499853982290592	0.015	0.197	1.25116575748747e-20	1	Thbs4
Ctss.1	8.56818969689498e-25	-0.904648241631718	0.031	0.218	1.34212123412163e-20	1	Ctss
Rarres2	8.80451570701227e-25	-0.311257884318433	0.023	0.21	1.3791393403464e-20	1	Rarres2
Thy1	1.32230806682138e-24	-0.349643009861777	0.044	0.238	2.07126335586901e-20	1	Thy1
Cd302	3.33207655441362e-24	-0.275423616494419	0.032	0.22	5.21936471483349e-20	1	Cd302
Gbp7	5.74759560722237e-24	0.270488173246344	0.233	0.088	9.00303375915312e-20	1	Gbp7
Tnc.1	2.48367070458019e-23	-0.685937795780866	0.052	0.236	3.8904217916544e-19	1	Tnc
Mmp14.1	5.30772576633156e-23	-0.42580375589979	0.137	0.341	8.31402164038175e-19	1	Mmp14
Cyba.1	7.71692522935097e-23	-0.392003015757034	0.088	0.282	1.20877916792554e-18	1	Cyba
Cdh11.1	2.27443709367289e-22	-0.254464050511456	0.008	0.17	3.56267826352921e-18	1	Cdh11
Il6st	3.18083544999951e-22	0.312672830898616	0.498	0.304	4.98246064887924e-18	1	Il6st
Sfrp4.1	3.68769800481528e-22	-0.551866955426676	0.017	0.185	5.77641015474266e-18	1	Sfrp4
Plac8	4.9485186492363e-22	-0.359550130374707	0.023	0.192	7.75135961216375e-18	1	Plac8
H19.1	1.08454576711275e-21	-0.867642206492983	0.059	0.237	1.69883248960541e-17	1	H19
Lpl	2.70201765686872e-21	-0.49054899690941	0.027	0.193	4.23244045771917e-17	1	Lpl
Lbh	2.81471094631677e-21	-0.254186318575015	0.025	0.191	4.40896322631058e-17	1	Lbh
B2m.1	8.79156012548118e-21	0.287958865198622	0.968	0.908	1.37710997805537e-16	1	B2m
Rac2.1	9.56382840003271e-21	-0.298888293397113	0.01	0.162	1.49807808058112e-16	1	Rac2
Spp1.1	1.08212369396111e-20	-0.632073624953703	0.036	0.202	1.69503855422068e-16	1	Spp1
Tyrobp.1	1.85428456536944e-20	-0.479272760141036	0.023	0.18	2.90455134319469e-16	1	Tyrobp
Fcer1g.1	2.88728110203182e-20	-0.4779758993871	0.021	0.176	4.52263711822264e-16	1	Fcer1g
Sfrp1.1	4.02549004297198e-20	-0.332688302348606	0.011	0.161	6.3055276033113e-16	1	Sfrp1
Cd74.1	4.68632559954073e-20	-1.51704264621249	0.103	0.273	7.34066041912059e-16	1	Cd74
H2-Eb1.1	6.00238420222133e-20	-0.677554288131052	0.027	0.181	9.40213461435948e-16	1	H2-Eb1
Glul	7.83061261924682e-20	0.347350276023227	0.258	0.12	1.22658716067882e-15	1	Glul
Cyr61	8.36303716258603e-20	0.411614489128217	0.399	0.226	1.30998614114748e-15	1	Cyr61
Hsp90b1	9.76891054244588e-20	-0.333546477956688	0.794	0.849	1.53020214736872e-15	1	Hsp90b1
Cryab.1	1.49544359311227e-19	-0.368031775999556	0.025	0.179	2.34246284425107e-15	1	Cryab
Fyb	2.20177465010397e-19	-0.257195049022688	0.01	0.153	3.44885981192286e-15	1	Fyb
Abca8a	3.5526670740249e-19	-0.266708355455798	0.034	0.192	5.5648977047526e-15	1	Abca8a
H2-Aa.1	5.48277175878288e-19	-1.2556230453862	0.078	0.238	8.58821368295751e-15	1	H2-Aa
Ccl11.1	5.5526102902606e-19	-0.346449066240366	0.019	0.167	8.6976087586642e-15	1	Ccl11
C3	5.75647967098804e-19	-0.392820775240747	0.021	0.17	9.01694975663566e-15	1	C3
Atf3.1	5.9888895918833e-19	0.309374418166065	0.397	0.219	9.380996656726e-15	1	Atf3
Igf1.1	6.6996455738729e-19	-0.699580140176136	0.198	0.365	1.04943248269145e-14	1	Igf1
S100a4	9.79322209897688e-19	-0.388164239449868	0.046	0.203	1.53401030958374e-14	1	S100a4
Cfh	1.19997448969642e-18	-0.344096571493682	0.023	0.173	1.87964004066047e-14	1	Cfh
Gpx3.1	1.21145855135579e-18	-0.322088224124458	0.025	0.172	1.89762867484371e-14	1	Gpx3
Arhgdib.1	1.52050105041245e-18	-0.299006966630505	0.04	0.193	2.38171284536606e-14	1	Arhgdib
H2-Ab1.1	3.92462654926459e-18	-1.10389749409013	0.086	0.242	6.14753502676806e-14	1	H2-Ab1
Nid1	1.34330953063519e-17	-0.342837789126062	0.206	0.377	2.10416004878696e-13	1	Nid1
Ccl2.1	1.94105781299127e-17	-0.568156034035985	0.021	0.158	3.04047295826952e-13	1	Ccl2
Tgfbi	2.96825556871843e-17	-0.390198080310718	0.145	0.311	4.64947552284055e-13	1	Tgfbi
Cotl1.1	3.9829014282004e-17	-0.266462071048564	0.061	0.213	6.23881679713311e-13	1	Cotl1
Cxcl14.1	5.34811398034677e-17	-0.320168255633392	0.008	0.135	8.37728573881518e-13	1	Cxcl14
Steap4	8.86252913643043e-17	-0.251159174321131	0.023	0.158	1.38822656393046e-12	1	Steap4
Rgs2.1	9.32500346086108e-17	-0.3662069962746	0.069	0.221	1.46066854210928e-12	1	Rgs2
Lox.1	1.5792479277507e-16	-0.294553700145687	0.036	0.174	2.47373395402869e-12	1	Lox
Stk17b.1	1.71763064799268e-16	-0.312279422744796	0.034	0.171	2.69049664701573e-12	1	Stk17b
Cygb.1	1.83372555061318e-16	-0.250189599201033	0.073	0.227	2.87234770248048e-12	1	Cygb
Timp1.1	4.14532070353141e-16	-0.27775199140271	0.071	0.22	6.49323035001159e-12	1	Timp1
Dpt.1	4.78234394071527e-16	-0.453330032244319	0.023	0.151	7.4910635487364e-12	1	Dpt
Itgb8.1	1.28609406920773e-15	-0.309165468005731	0.01	0.128	2.01453775000699e-11	1	Itgb8
Cpe.1	3.32857174358031e-15	-0.31021654369733	0.099	0.252	5.21387477914419e-11	1	Cpe
Tuba1a	6.46403557389048e-15	-0.442247562909237	0.229	0.381	1.0125265322942e-10	1	Tuba1a
Srgn.1	1.37989649345257e-14	-0.352135541774912	0.508	0.274	2.1614698673441e-10	1	Srgn
Lyz2.1	1.38098360535714e-14	-1.69279935262377	0.105	0.243	2.16317271943143e-10	1	Lyz2
Psap.1	1.45449603759891e-14	-0.466270964442877	0.248	0.401	2.27832259329493e-10	1	Psap
Cilp.1	1.79034274820621e-14	-0.369157792562171	0.017	0.132	2.80439288079021e-10	1	Cilp
Plp1.1	1.79570169471522e-14	-0.523552186611792	0.023	0.141	2.81278713460192e-10	1	Plp1
Cstb	1.83936825605409e-14	-0.276303987661564	0.126	0.278	2.88118643628312e-10	1	Cstb
Cybb.1	1.89190875834782e-14	-0.256457099847971	0.011	0.123	2.96348587907602e-10	1	Cybb
Ccl9.1	1.9645593556681e-14	-0.367357972058319	0.023	0.14	3.07728577471852e-10	1	Ccl9
Clec3b.1	2.42262413671956e-14	-0.306810694576355	0.015	0.128	3.79479844775752e-10	1	Clec3b
Cp	2.58960892787632e-14	-0.468177682481152	0.061	0.193	4.05636342462547e-10	1	Cp
Mpeg1.1	3.37945167231491e-14	-0.352557073832126	0.017	0.129	5.29357309951408e-10	1	Mpeg1
Cald1	4.24448574124441e-14	-0.492101868284198	0.227	0.379	6.64856246508524e-10	1	Cald1
Gadd45b	4.31061341248024e-14	-0.29140874023198	0.055	0.186	6.75214484930905e-10	1	Gadd45b
Anxa1	4.3126159541468e-14	-0.330342088734	0.223	0.377	6.75528163057555e-10	1	Anxa1
Ngfr	9.27232722112448e-14	-0.253580411417756	0.015	0.124	1.45241733591694e-09	1	Ngfr
Trf.1	5.49584937052928e-13	-0.483181345479466	0.061	0.182	8.60869845399706e-09	1	Trf
Igkc.1	6.97413321069981e-13	-0.813165652972577	0.017	0.119	1.09242822612402e-08	1	Igkc
Wif1.1	1.6719620019005e-12	-0.371406495094119	0.013	0.111	2.61896127977694e-08	1	Wif1
Cxcl12.1	4.15749922812515e-12	0.327003687015119	0.284	0.168	6.51230679093524e-08	1	Cxcl12
Gbp2	8.74400635689314e-12	0.290200168576783	0.197	0.098	1.36966115574374e-07	1	Gbp2
Ctsb	9.06785074044999e-12	-0.579762135190692	0.647	0.695	1.42038813998409e-07	1	Ctsb
Ccl7	1.82499910663099e-11	-0.314000101089092	0.021	0.115	2.85867860062679e-07	1	Ccl7
Il1b.1	3.50091318628093e-11	-0.958557627369499	0.013	0.101	5.48383041499045e-07	1	Il1b
Dlk1.1	9.66234552362566e-11	-0.33438226541408	0.015	0.101	1.51350980282072e-06	1	Dlk1
Cebpb.1	1.00871706455488e-09	-0.282856509561011	0.097	0.203	1.58005440991876e-05	1	Cebpb
Timp2	1.07400239791126e-09	-0.262237310567455	0.261	0.387	1.68231735608819e-05	1	Timp2
Pi16	1.35810937340687e-08	-0.290585864234097	0.036	0.116	0.000212734252250452	1	Pi16
Serpinh1.1	1.90826893128339e-08	-0.276586813089455	0.468	0.518	0.000298911245396231	1	Serpinh1
Tpm2	2.23040235216189e-07	-0.346204575613141	0.055	0.133	0.00349370224442639	1	Tpm2
Mest.1	5.17565586098224e-07	-0.552602148694597	0.137	0.219	0.00810714734064259	1	Mest
Dbi.1	6.2597605033132e-07	-0.420487191038292	0.235	0.318	0.00980528885238981	1	Dbi
Cst3.1	2.55920302520742e-06	-0.271988688499427	0.714	0.753	0.040087356186849	1	Cst3
Myl9	4.12107618506223e-06	-0.378854079308591	0.053	0.118	0.0645525373628148	1	Myl9
Fth1.1	9.8277383307555e-06	-0.54620117606725	0.973	0.964	0.153941693212954	1	Fth1
Rgs5.1	1.13959156952924e-05	-0.830643452963974	0.055	0.117	0.17850562345106	1	Rgs5
Acta2.1	2.03469210188781e-05	-0.597472183588258	0.052	0.11	0.318714170839707	1	Acta2
Arpc1b.1	0.00278274148692151	-0.280934225361196	0.666	0.643	1	1	Arpc1b
Apoe.1	0.00458780920531501	-1.55594299564738	0.674	0.682	1	1	Apoe
Ctsd.1	0.00683568714278453	-0.531179420570886	0.288	0.324	1	1	Ctsd
Lyz2.2	0	3.38635469142204	0.896	0.128	0	2	Lyz2
Ctss.2	0	2.19982646343066	0.923	0.087	0	2	Ctss
Mpeg1.2	0	1.30392789566195	0.743	0.023	0	2	Mpeg1
Tyrobp.2	0	1.20617642003223	0.8	0.066	0	2	Tyrobp
Fcer1g.2	0	1.17825077779599	0.768	0.066	0	2	Fcer1g
Wfdc17.1	0	1.06022207014781	0.542	0.024	0	2	Wfdc17
Cybb.2	0	0.958645802777992	0.607	0.036	0	2	Cybb
Ms4a6c	0	0.719900393986315	0.483	0.007	0	2	Ms4a6c
Aif1	5.61787393361056e-306	0.677228448381724	0.454	0.009	8.79983772960758e-302	2	Aif1
Cd68	4.35860253148055e-303	0.716750508532866	0.464	0.011	6.82731500531113e-299	2	Cd68
Ccl6	2.44320502535246e-290	1.11188400869896	0.481	0.018	3.8270363517121e-286	2	Ccl6
Trem2	3.86588832333394e-283	0.764053438907116	0.415	0.008	6.05552746967029e-279	2	Trem2
AF251705	7.94321969010907e-275	0.530872221604095	0.401	0.007	1.24422593225869e-270	2	AF251705
C1qc	6.84354601482357e-273	1.01546238595749	0.413	0.01	1.07197304776196e-268	2	C1qc
C1qa	1.53312241845552e-271	1.14286001516638	0.413	0.01	2.40148295626873e-267	2	C1qa
C1qb	2.43680795669375e-263	1.21273292726929	0.442	0.018	3.81701598336509e-259	2	C1qb
Ms4a7	7.29323766257431e-257	0.801118256701575	0.377	0.007	1.14241274746564e-252	2	Ms4a7
Csf1r	1.17047959390984e-252	0.487885419284686	0.381	0.008	1.83343923590038e-248	2	Csf1r
Ccr2	8.6111501046206e-252	1.08876381786756	0.456	0.023	1.34885055238777e-247	2	Ccr2
Fcgr3	2.83231579629388e-244	0.567164053132857	0.43	0.018	4.43653946331474e-240	2	Fcgr3
Laptm5.2	8.91618983718335e-242	0.839231991296326	0.739	0.116	1.3966319760964e-237	2	Laptm5
Apobec1	7.70879021083617e-240	0.580497584002322	0.446	0.024	1.20750489862538e-235	2	Apobec1
Alox5ap	2.93071896153544e-215	0.518619361124277	0.415	0.023	4.59067818134911e-211	2	Alox5ap
Ly86	1.41728353773024e-205	0.59885999763448	0.456	0.036	2.22003293350065e-201	2	Ly86
Fcgr1	1.29802007426594e-204	0.393959172237252	0.283	0.002	2.03321864433018e-200	2	Fcgr1
Itgam	2.31991298095245e-203	0.525437569356054	0.385	0.021	3.63391169336392e-199	2	Itgam
Clec12a	5.887308680794e-203	0.379286986711596	0.289	0.004	9.22188031759572e-199	2	Clec12a
Pld4	9.04621453120523e-200	0.475278236468939	0.358	0.016	1.41699904416799e-195	2	Pld4
C3ar1	3.52634437659976e-198	0.344826483659608	0.275	0.002	5.52366583150586e-194	2	C3ar1
Sirpa	1.03630335760937e-196	0.572815714148189	0.475	0.047	1.62326557935932e-192	2	Sirpa
Ms4a6d	5.41923421290812e-195	0.407985629076557	0.295	0.006	8.48868847109928e-191	2	Ms4a6d
Clec4a3	6.86392346966195e-195	0.385120035737715	0.271	0.002	1.07516497228785e-190	2	Clec4a3
Cd74.2	6.36396843205034e-187	1.53586369106679	0.774	0.175	9.96852015196366e-183	2	Cd74
Lyz1	1.26218152031793e-183	0.539665270709173	0.259	0.003	1.97708113342601e-179	2	Lyz1
Plbd1	1.8826122624491e-177	0.426350969554496	0.285	0.008	2.94892384790028e-173	2	Plbd1
H2-Aa.2	4.71137259131381e-175	1.57156186768631	0.697	0.147	7.37989402703395e-171	2	H2-Aa
Cyth4	1.3252740299054e-174	0.444187255668971	0.363	0.024	2.07590924044382e-170	2	Cyth4
Pla2g7	2.31557181201688e-174	0.614414951643351	0.438	0.044	3.62711168634325e-170	2	Pla2g7
Sparc.1	1.9837812692351e-173	-1.80165387616437	0.525	0.931	3.10739498012986e-169	2	Sparc
Psap.2	1.83035984643786e-172	1.3769839952871	0.813	0.318	2.86707566346027e-168	2	Psap
Unc93b1	1.71832743754538e-165	0.601285226097568	0.519	0.079	2.69158809817108e-161	2	Unc93b1
Cxcl16	7.5457881271231e-165	0.430161045692328	0.322	0.019	1.18197225223256e-160	2	Cxcl16
Cd300a	8.52683206539703e-165	0.316609339002226	0.267	0.007	1.33564297472379e-160	2	Cd300a
Msr1	2.33505428534042e-164	0.375849449975293	0.244	0.004	3.65762903255724e-160	2	Msr1
Cx3cr1	3.09859393557574e-164	0.388201756840434	0.244	0.004	4.85363754068584e-160	2	Cx3cr1
Cyba.2	1.03802103073900e-163	0.946032714377025	0.695	0.193	1.62595614254956e-159	2	Cyba
Pirb	1.7036715156207e-162	0.305742299651346	0.271	0.009	2.66863106206827e-158	2	Pirb
Mrc1	1.05116037224506e-161	0.42101668567862	0.244	0.005	1.64653760708467e-157	2	Mrc1
Lgals3.1	8.06533500337614e-161	1.10741177249846	0.587	0.121	1.26335407492884e-156	2	Lgals3
Apoe.2	1.02830709732636e-155	3.22579401883052	0.919	0.647	1.61074023725201e-151	2	Apoe
Clec4a2	1.83997590417505e-154	0.320090330981289	0.232	0.004	2.8821382562998e-150	2	Clec4a2
Cd84	5.75078464082751e-152	0.434658934702837	0.358	0.03	9.00802906139221e-148	2	Cd84
Ctsa	2.96076697746343e-150	0.691315100606206	0.574	0.123	4.63774539349872e-146	2	Ctsa
H2-Ab1.2	6.2464175029002e-148	1.59023146622213	0.652	0.159	9.78438837654288e-144	2	H2-Ab1
Emr1	8.1069514837571e-144	0.270835278484097	0.21	0.003	1.26987288041571e-139	2	Emr1
Mafb	9.48997992061257e-143	0.617885430705569	0.434	0.062	1.48651045476475e-138	2	Mafb
Cfp	1.13656933034089e-142	0.402663333319505	0.303	0.021	1.78032219904597e-138	2	Cfp
Apoc2	1.57506822059797e-142	0.422479315747764	0.212	0.004	2.46718686074466e-138	2	Apoc2
Hexb	7.39723146982894e-142	0.868692410087222	0.505	0.098	1.15870233743401e-137	2	Hexb
Lgmn	3.82185109123447e-140	1.00024175645511	0.642	0.193	5.98654754930967e-136	2	Lgmn
Lilrb4	9.65658224327832e-139	0.429546482970857	0.387	0.042	1.51260704258712e-134	2	Lilrb4
Lst1	3.17149567328638e-137	0.429053463576426	0.308	0.024	4.96783082263578e-133	2	Lst1
Atp6v0d2	3.41582723169589e-136	0.391909691209521	0.204	0.004	5.35055177572844e-132	2	Atp6v0d2
Fcgr2b	2.13551324809596e-135	0.40456386803869	0.275	0.017	3.34506795181751e-131	2	Fcgr2b
Ctsh	1.43574217386729e-134	0.549936274436114	0.479	0.083	2.24894654114572e-130	2	Ctsh
Plin2	4.6716949294681e-132	0.563360163326454	0.434	0.069	7.31774293751883e-128	2	Plin2
Spi1	7.76951410692019e-130	0.294026321800984	0.281	0.019	1.21701668970798e-125	2	Spi1
Cst3.2	5.6907193269907e-129	0.976440665426117	0.957	0.717	8.91394275379824e-125	2	Cst3
Ccr5	5.04930259661224e-125	0.253881451582223	0.196	0.004	7.90922758733341e-121	2	Ccr5
Ncf1	1.05644632462283e-121	0.331003663815845	0.299	0.027	1.6548175228892e-117	2	Ncf1
Igfbp7.2	1.25293862910871e-117	-1.49074916872662	0.446	0.845	1.96260306863588e-113	2	Igfbp7
Fam105a	3.16237565233917e-115	0.326246986560838	0.281	0.025	4.95354522182408e-111	2	Fam105a
Fcrls	8.48166837442109e-113	0.261405430806357	0.161	0.002	1.32856853416932e-108	2	Fcrls
Ctsz	3.99475646121175e-112	0.711263531006175	0.607	0.194	6.25738652084209e-108	2	Ctsz
Fth1.2	6.41379463590434e-112	1.04063233877111	0.996	0.961	1.00465679176806e-107	2	Fth1
Tmsb4x.1	5.23418203875902e-110	0.74569372838405	1	0.96	8.19882274551212e-106	2	Tmsb4x
Ctsd.2	5.82829648975684e-109	1.75981183747086	0.644	0.272	9.12944362155512e-105	2	Ctsd
Npc2	4.25038883681949e-107	0.815502656751655	0.725	0.348	6.65780907399404e-103	2	Npc2
Fyb.1	5.00203594651857e-107	0.514043093545994	0.446	0.089	7.83518910662668e-103	2	Fyb
Gpnmb	9.9024932761318e-106	1.22317436876264	0.318	0.044	1.55112654677329e-101	2	Gpnmb
Cotl1.2	2.77879277451608e-105	0.542556717817631	0.544	0.142	4.35270100200199e-101	2	Cotl1
Man2b1	1.29033152245922e-103	0.405377583598239	0.375	0.064	2.02117529678012e-99	2	Man2b1
Csf2ra	2.70202793121928e-103	0.27866072642377	0.271	0.027	4.23245655146189e-99	2	Csf2ra
Itgb2	3.16250342460407e-102	0.294590068400549	0.265	0.026	4.95374536429982e-98	2	Itgb2
Arrb2	2.94754307802523e-101	0.330448915243945	0.301	0.038	4.61703147741873e-97	2	Arrb2
Cebpa	3.03140281101504e-101	0.292064605985112	0.242	0.021	4.74838936317395e-97	2	Cebpa
Hpgds	4.26418189426052e-100	0.266521586498065	0.198	0.011	6.67941451916967e-96	2	Hpgds
Ctsc	1.7672544541233e-99	0.542912131211571	0.436	0.095	2.76822737693873e-95	2	Ctsc
H2-Eb1.2	1.59664753092428e-98	1.06887958633408	0.481	0.114	2.50098869243979e-94	2	H2-Eb1
Col1a2.2	6.04348412960877e-97	-1.80823211714798	0.538	0.834	9.46651354061917e-93	2	Col1a2
Rassf4	5.72989177963264e-96	0.27067330287976	0.228	0.019	8.97530248361657e-92	2	Rassf4
H2-DMb1	3.88894015024092e-94	0.346235705351617	0.297	0.04	6.09163585133737e-90	2	H2-DMb1
Ctsb.1	5.59878583644122e-92	1.36575325468842	0.884	0.66	8.76993813420152e-88	2	Ctsb
Evi2a	5.90092982014176e-91	0.250822012746522	0.228	0.021	9.24321647027005e-87	2	Evi2a
Gm2a	5.11782808347807e-89	0.432422923407147	0.393	0.084	8.01656590996005e-85	2	Gm2a
Nedd4	1.86010177510759e-87	-0.676302050349757	0.084	0.59	2.91366342052853e-83	2	Nedd4
Syngr1	3.30055550102952e-87	0.26614169689361	0.181	0.011	5.16999013681264e-83	2	Syngr1
Serpinh1.2	9.1817918694264e-85	-0.735097660748793	0.084	0.573	1.43823587842695e-80	2	Serpinh1
Creg1	2.37662208187912e-83	0.539097535978222	0.424	0.109	3.72274082905545e-79	2	Creg1
Fam49b	3.25512565972615e-83	0.412564971614088	0.397	0.091	5.09882883339504e-79	2	Fam49b
Ncf4	2.53914876832575e-82	0.260787349539662	0.275	0.039	3.97732263070545e-78	2	Ncf4
H2-DMa	1.35611962441238e-81	0.392956791954656	0.33	0.061	2.12422577967956e-77	2	H2-DMa
Lcp1.1	6.86091935200709e-81	0.385706030480532	0.454	0.112	1.07469440729839e-76	2	Lcp1
Rgs1.1	1.46600099789786e-80	0.412615208463521	0.305	0.051	2.2963439631072e-76	2	Rgs1
H2-D1.2	2.61363571237141e-78	0.62461308604568	0.957	0.704	4.09399897985857e-74	2	H2-D1
Gatm.1	1.87115128304265e-77	0.459968762164798	0.399	0.095	2.93097136975801e-73	2	Gatm
Rgs10	2.72691219836917e-77	0.320091116447031	0.328	0.063	4.27143526752546e-73	2	Rgs10
Tcirg1	1.51904117549131e-76	0.325169163673964	0.33	0.066	2.37942609728958e-72	2	Tcirg1
Gpx1.1	3.5008078369397e-76	0.700851535719952	0.778	0.491	5.48366539578235e-72	2	Gpx1
Cd52.2	1.14358745879385e-73	0.485072662401336	0.523	0.155	1.79131539545469e-69	2	Cd52
B2m.2	1.20501301994308e-73	0.550592136999531	0.986	0.906	1.88753239443885e-69	2	B2m
Cd53.1	1.45169277912951e-73	0.366613257224661	0.405	0.099	2.27393156922846e-69	2	Cd53
Ptprc.2	1.07211645238623e-72	0.403812323268972	0.509	0.145	1.67936321101779e-68	2	Ptprc
4632428N05Rik	2.19941511578769e-72	0.265553837773569	0.24	0.034	3.44516383736984e-68	2	4632428N05Rik
Arl4c	2.30460941199695e-72	0.284286910363606	0.265	0.043	3.60994018295203e-68	2	Arl4c
Cebpb.2	3.19751017357993e-72	0.545460851933626	0.473	0.148	5.0085799358956e-68	2	Cebpb
Msrb1	1.30161224114975e-71	0.371879709949261	0.373	0.09	2.03884541453697e-67	2	Msrb1
Fstl1.2	1.49860642299404e-71	-1.13950131061668	0.303	0.67	2.34741710097786e-67	2	Fstl1
Grn	1.21560762169026e-69	0.572706065025272	0.513	0.199	1.90412777861563e-65	2	Grn
Ifi30	1.56900305903712e-69	0.387893480316414	0.352	0.082	2.45768639167575e-65	2	Ifi30
Col1a1.2	2.81374564148983e-69	-1.44608049755614	0.446	0.752	4.40745117282966e-65	2	Col1a1
Col3a1.2	2.85802622878844e-69	-1.75543661685053	0.564	0.788	4.47681228477421e-65	2	Col3a1
Col5a2.2	3.01546476059495e-69	-0.844096446605883	0.132	0.552	4.72342400099593e-65	2	Col5a2
Igfbp4.1	5.94911595292996e-69	-0.907151717731663	0.214	0.615	9.31869522866949e-65	2	Igfbp4
Plek.1	2.15172025770358e-68	0.277201531798242	0.348	0.076	3.37045461166688e-64	2	Plek
Ms4a6b	8.20402764798879e-68	0.252508081098712	0.226	0.032	1.28507889078096e-63	2	Ms4a6b
Abcg1	9.95931480248999e-68	0.308939785594106	0.277	0.052	1.56002707066203e-63	2	Abcg1
Lamp1	1.14505414889276e-67	0.673020002136868	0.66	0.363	1.79361281882562e-63	2	Lamp1
Tpd52	6.43268068882428e-67	0.309300254385076	0.326	0.072	1.00761510309744e-62	2	Tpd52
Abhd12	6.98198791950377e-66	0.275937293249756	0.275	0.053	1.09365858771107e-61	2	Abhd12
Rgs2.2	2.00535013076246e-65	0.529737151946133	0.481	0.16	3.14118044482632e-61	2	Rgs2
Efhd2	7.07479443286544e-65	0.305753506330527	0.31	0.068	1.10819579996404e-60	2	Efhd2
Postn.2	9.03438955097861e-64	-1.19535496235037	0.147	0.537	1.41514677926529e-59	2	Postn
Sepp1.1	2.49393242219207e-62	1.11466151732383	0.607	0.339	3.90649574612165e-58	2	Sepp1
Stab1	4.33406234573982e-62	0.288479479326448	0.244	0.043	6.78887525836685e-58	2	Stab1
Tpm1	4.64362282971868e-62	-0.892859893856272	0.151	0.552	7.27377080047135e-58	2	Tpm1
Sparcl1.1	6.00755280595401e-62	-1.08726151526505	0.09	0.48	9.41023071524637e-58	2	Sparcl1
Hexa	1.71346257828456e-61	0.486188679814947	0.45	0.161	2.68396778262493e-57	2	Hexa
Mir692-1	1.34891875817473e-59	0.25853095656896	0.291	0.065	2.1129463428049e-55	2	Mir692-1
Hcls1	1.33471070725602e-58	0.274714138730241	0.287	0.063	2.09069085184583e-54	2	Hcls1
Id2	1.59742523931166e-58	0.371383387403539	0.322	0.08	2.50220689485778e-54	2	Id2
Fxyd5.1	2.42513205587805e-57	0.464227980940389	0.519	0.204	3.79872685232739e-53	2	Fxyd5
Gnas.1	5.73917674504805e-57	-0.70167195070813	0.597	0.852	8.98984645344327e-53	2	Gnas
Slfn2	1.49152619528928e-56	0.281949094269564	0.291	0.065	2.33632663230113e-52	2	Slfn2
Nid1.1	2.00474533316948e-56	-0.588741966958257	0.029	0.401	3.14023308987667e-52	2	Nid1
Ptpn18	2.75968920793028e-56	0.296998286707267	0.31	0.077	4.32277717530199e-52	2	Ptpn18
Snx5	7.45113821875666e-55	0.354081917767786	0.407	0.133	1.16714629058604e-50	2	Snx5
Aebp1.2	1.5434346702142e-54	-0.755463542222706	0.065	0.43	2.41763606742353e-50	2	Aebp1
Ppic.1	3.01338561751176e-54	-0.519035817377213	0.033	0.395	4.72016723127042e-50	2	Ppic
Cd81	1.61105106486502e-53	-0.486345610080571	0.084	0.461	2.52355038800456e-49	2	Cd81
Serping1.2	6.29118697621407e-52	-0.866118759553352	0.043	0.393	9.85451527954171e-48	2	Serping1
Il1b.2	9.06446964685744e-52	0.253992070467637	0.275	0.063	1.41985852548375e-47	2	Il1b
Cstb.1	8.01649235929496e-51	0.615081705258004	0.491	0.224	1.25570336315996e-46	2	Cstb
Gns	2.01135376025277e-49	0.310437423209325	0.33	0.098	3.15058453005993e-45	2	Gns
Gngt2	2.74360342735929e-49	0.332538227108828	0.31	0.088	4.29758040861559e-45	2	Gngt2
Cald1.1	1.42492871688123e-48	-0.744756216747047	0.057	0.402	2.23200834212275e-44	2	Cald1
Tuba1a.1	1.92136164586367e-48	-0.682313720333909	0.063	0.403	3.00962088208086e-44	2	Tuba1a
Asah1	5.58626148196263e-48	0.279679167771948	0.293	0.08	8.75031998534626e-44	2	Asah1
Bgn.2	6.12684459637495e-48	-0.681602669103853	0.063	0.397	9.59708937576172e-44	2	Bgn
Hebp1	9.75391070271912e-47	0.2587897681134	0.257	0.064	1.52785257247392e-42	2	Hebp1
Dcn.1	1.8444819416253e-46	-1.75793445640815	0.44	0.664	2.88919651336187e-42	2	Dcn
Myo5a	3.62447195370446e-46	0.307148638981886	0.301	0.087	5.67737286828266e-42	2	Myo5a
Actb.1	5.7929246034745e-46	0.381238515401678	0.998	0.986	9.07403709888246e-42	2	Actb
Sptbn1.1	6.54913091960693e-46	-0.507309220786567	0.155	0.495	1.02585586724723e-41	2	Sptbn1
Ucp2	8.38784044197653e-46	0.26771384525956	0.326	0.1	1.3138713268312e-41	2	Ucp2
mt-Cytb	1.97474479532139e-45	-0.506735602537242	0.717	0.901	3.09324024739143e-41	2	mt-Cytb
Sdcbp	3.3628438589705e-45	0.400186220080359	0.479	0.213	5.26755862069139e-41	2	Sdcbp
Atp2b1	3.46058362515238e-45	0.471859580770395	0.513	0.24	5.4206581904387e-41	2	Atp2b1
Cxcr4	5.81193234637418e-45	0.295548896663556	0.273	0.071	9.10381082736052e-41	2	Cxcr4
Mmp2.2	1.80909173729479e-44	-0.728674089923866	0.077	0.398	2.83376129729856e-40	2	Mmp2
Slc6a6	9.01471218417162e-44	0.277236691754667	0.328	0.104	1.41206451652864e-39	2	Slc6a6
Meg3.2	1.16464753800312e-43	-0.930982936981681	0.124	0.439	1.82430390352809e-39	2	Meg3
Spp1.2	1.95175842442412e-43	0.693834164365894	0.391	0.149	3.05723439601794e-39	2	Spp1
Dhrs3	7.6256931482325e-43	0.269125679705641	0.31	0.097	1.19448857473914e-38	2	Dhrs3
Timp3	5.85834340423214e-42	-0.579631456278692	0.035	0.336	9.17650910838922e-38	2	Timp3
Ptrf.1	5.84157263431264e-41	-0.455972808699242	0.061	0.369	9.15023937438732e-37	2	Ptrf
Col4a1.1	1.77143746151476e-40	-0.649921021286224	0.067	0.366	2.77477963971672e-36	2	Col4a1
Col18a1	2.74370420597697e-40	-0.459964016924137	0.029	0.32	4.29773826824232e-36	2	Col18a1
H2-K1.2	4.85905224297792e-40	0.418627591206378	0.788	0.546	7.61121943340062e-36	2	H2-K1
Fabp5.1	1.2751876106612e-39	0.629775746215938	0.312	0.112	1.9974538733397e-35	2	Fabp5
Pld3	3.80826476136718e-39	0.339813809133443	0.301	0.102	5.96526592220555e-35	2	Pld3
Pcolce.2	3.93463945498509e-39	-0.500928883895255	0.039	0.323	6.16321924228865e-35	2	Pcolce
Col4a2.1	4.93142621044388e-39	-0.516590707431935	0.039	0.327	7.7245860160393e-35	2	Col4a2
Col5a1.2	5.00908876854027e-39	-0.459499540434374	0.047	0.338	7.84623664704148e-35	2	Col5a1
Col6a1.2	1.60217344686464e-38	-0.511089731232854	0.057	0.347	2.50964448716877e-34	2	Col6a1
Il6st.1	1.62513891253341e-38	-0.448128761940557	0.071	0.368	2.54561759259233e-34	2	Il6st
Ccl9.2	5.1866655591396e-38	0.297187605038374	0.308	0.098	8.12439293183628e-34	2	Ccl9
Sat1.2	1.1762807837789e-37	0.33969315977604	0.585	0.306	1.84252621971127e-33	2	Sat1
Serpine2.2	2.1270001501962e-37	-0.780110755071099	0.043	0.319	3.33173303526733e-33	2	Serpine2
Ccdc80.2	5.31952510944209e-37	-0.511465364312697	0.022	0.29	8.33250413143008e-33	2	Ccdc80
Igfbp5.1	1.92776537513032e-36	-0.923915769758589	0.081	0.361	3.01965168360414e-32	2	Igfbp5
Col8a1.2	3.22453025458979e-36	-0.678101364048648	0.045	0.313	5.05090419078945e-32	2	Col8a1
S100a6.2	1.65225544109193e-35	-0.498475028750054	0.568	0.799	2.58809292292641e-31	2	S100a6
Tm4sf1.2	2.0187835643922e-35	-0.51401211351789	0.043	0.312	3.16222257526394e-31	2	Tm4sf1
Fbn1.2	2.18727412818185e-35	-0.586575735300572	0.065	0.337	3.42614619438405e-31	2	Fbn1
Prkcdbp	8.81977384880607e-35	-0.345339147840376	0.031	0.294	1.38152937567698e-30	2	Prkcdbp
Maf	9.00265001593909e-35	0.375462652474156	0.316	0.118	1.4101750984967e-30	2	Maf
Pltp	9.52326749878417e-35	0.391966696517137	0.334	0.133	1.49172462100955e-30	2	Pltp
Slc25a4	7.81636091364107e-34	-0.397388204954414	0.165	0.449	1.22435477351274e-29	2	Slc25a4
Atp6v0b	1.69803713541167e-33	0.294229689483963	0.373	0.158	2.65980536890884e-29	2	Atp6v0b
Rcn3.2	2.16047161322933e-33	-0.377354145921298	0.059	0.321	3.38416273496242e-29	2	Rcn3
Cyr61.1	3.82126638977445e-33	-0.54634069902393	0.031	0.281	5.9856316729427e-29	2	Cyr61
Bicc1.2	4.85631852110419e-33	-0.39203913920098	0.018	0.263	7.60693733145761e-29	2	Bicc1
Lamb1.1	5.35983766422236e-33	-0.346454170495283	0.02	0.268	8.39564971723791e-29	2	Lamb1
Mfap2.2	1.27888748949416e-32	-0.364594300906893	0.008	0.245	2.00324936354366e-28	2	Mfap2
Laptm4a	1.28462956580022e-32	-0.388526655923405	0.542	0.763	2.01224375186946e-28	2	Laptm4a
Col6a2.2	1.93304975526814e-32	-0.455905202521299	0.057	0.312	3.02792913665201e-28	2	Col6a2
Zeb2.2	2.44797965231564e-32	0.313491624979303	0.497	0.242	3.83451532738722e-28	2	Zeb2
Cnn3	5.095949809315e-32	-0.304323867370529	0.031	0.277	7.98229578131102e-28	2	Cnn3
Ptpn1	2.03660833061212e-31	0.256509874464152	0.308	0.116	3.19014328907082e-27	2	Ptpn1
Aspn.2	2.47385209849322e-31	-0.58660360596809	0.006	0.234	3.87504192707978e-27	2	Aspn
Loxl2.2	2.67051594668794e-31	-0.336531395871797	0.008	0.238	4.18309617889199e-27	2	Loxl2
Mgp.1	2.93201011403725e-31	-0.927521185836583	0.104	0.354	4.59270064262794e-27	2	Mgp
Gpc3.2	8.49623885884442e-31	-0.656868842294987	0.071	0.314	1.33085085484939e-26	2	Gpc3
Erp29	1.43538557434567e-30	0.303128453033312	0.45	0.228	2.24838796365506e-26	2	Erp29
Itm2a.2	1.44407233770382e-30	-0.676135780974406	0.092	0.336	2.26199490977926e-26	2	Itm2a
Mfap5.2	1.47120093696164e-30	-0.63700712162938	0.051	0.289	2.30448914765671e-26	2	Mfap5
C1s.1	1.57026515915501e-30	-0.414577408405417	0.041	0.279	2.45966334530041e-26	2	C1s
Ogn.2	1.75062373358591e-30	-0.55840756159712	0.024	0.256	2.74217701628896e-26	2	Ogn
Serpinf1.2	2.14996140991239e-30	-0.4530051240141	0.041	0.28	3.36769955248676e-26	2	Serpinf1
Nfib.1	4.35077955270987e-30	-0.342747181480462	0.029	0.263	6.81506109136474e-26	2	Nfib
Mcl1	1.78094217433833e-29	0.323813241295785	0.493	0.266	2.78966782188355e-25	2	Mcl1
Fermt2	4.18994603639646e-29	-0.280283631714029	0.02	0.247	6.56313147141142e-25	2	Fermt2
Lama4	6.21076176606957e-29	-0.294742739666844	0.029	0.255	9.72853723037137e-25	2	Lama4
Atp6v1a	7.36456847834497e-29	0.254635274909005	0.271	0.101	1.15358600644796e-24	2	Atp6v1a
Lipa	1.72260714629923e-28	0.307602624386766	0.322	0.137	2.69829183396312e-24	2	Lipa
Col5a3.2	2.08698623575494e-28	-0.335646848210417	0.02	0.239	3.26905523968654e-24	2	Col5a3
Gpx8.2	2.31051662438465e-28	-0.261476028430744	0.014	0.232	3.61919324043612e-24	2	Gpx8
Vim	6.49360605420901e-28	-0.536223696946904	0.77	0.891	1.0171584523313e-23	2	Vim
Tsc22d1.1	6.9042218069869e-28	-0.384532024505188	0.043	0.269	1.08147730384643e-23	2	Tsc22d1
Calu.1	1.11137071454086e-27	-0.290348991571499	0.077	0.317	1.7408510872568e-23	2	Calu
Mdk.2	1.24954056107364e-27	-0.369588316676818	0.018	0.231	1.95728033486575e-23	2	Mdk
Cpe.2	1.28685399608993e-27	-0.415958130377323	0.039	0.259	2.01572809947527e-23	2	Cpe
S100a16.1	1.83779350512745e-27	-0.278928904389981	0.029	0.247	2.87871974643164e-23	2	S100a16
Nrep.1	2.17248162059586e-27	-0.311120682151007	0.02	0.232	3.40297521050135e-23	2	Nrep
Rbp1.1	2.82032061362764e-27	-0.356898296818739	0.035	0.253	4.41775020918634e-23	2	Rbp1
S100a11.1	3.08397004404006e-27	-0.355834393243201	0.242	0.509	4.83073067698435e-23	2	S100a11
Selm.1	4.40824539440784e-27	-0.272412550552585	0.037	0.255	6.90507558580044e-23	2	Selm
Fxyd1.1	4.53408190481181e-27	-0.280001130499007	0.022	0.234	7.10218589569721e-23	2	Fxyd1
Cd34.1	5.27259806337684e-27	-0.290972003456689	0.016	0.224	8.25899760647348e-23	2	Cd34
Hspg2	9.0647960560142e-27	-0.286767618287243	0.035	0.252	1.41990965421406e-22	2	Hspg2
Ebf1	1.07503886472397e-26	-0.293853440919762	0.014	0.22	1.68394087770363e-22	2	Ebf1
Islr.1	1.35852878851938e-26	-0.308695755701395	0.004	0.202	2.12799949433676e-22	2	Islr
Col6a3.2	2.11325868081858e-26	-0.403453123644151	0.059	0.281	3.31020839763423e-22	2	Col6a3
Grb2	3.40178617079455e-26	0.254064815850436	0.367	0.17	5.32855785793258e-22	2	Grb2
Zbtb20	5.51645290349696e-26	-0.340136623123193	0.079	0.314	8.64097182803764e-22	2	Zbtb20
Cygb.2	8.71610283350987e-26	-0.314703865073247	0.026	0.232	1.36529034784099e-21	2	Cygb
Col15a1	9.55789312097224e-26	-0.390235972110541	0.051	0.264	1.49714837846909e-21	2	Col15a1
Sgk1.1	1.02106817783919e-25	0.32185024637118	0.293	0.124	1.59940119376731e-21	2	Sgk1
Fbln2.1	1.14439874733769e-25	-0.364469994580429	0.024	0.229	1.79258619782976e-21	2	Fbln2
Smoc2.2	1.21708212541616e-25	-0.533595065151871	0.026	0.228	1.90643744125188e-21	2	Smoc2
Entpd2.1	2.19345262165585e-25	-0.268591842120048	0.012	0.207	3.43582418656172e-21	2	Entpd2
Igfbp6.2	2.2375466720763e-25	-0.763144825619871	0.069	0.284	3.50489310714032e-21	2	Igfbp6
Cthrc1.2	2.58258085352502e-25	-0.482118882975794	0.033	0.236	4.04535464896159e-21	2	Cthrc1
Igf1.2	3.78913953236926e-25	-0.780540401763416	0.157	0.369	5.93530816350321e-21	2	Igf1
Ppap2b.1	4.91970469291696e-25	-0.364146705571701	0.049	0.26	7.70622543098513e-21	2	Ppap2b
Tmsb10.1	5.14703414732054e-25	-0.32088795577537	0.328	0.587	8.06231428836289e-21	2	Tmsb10
mt-Nd1	5.98412277604164e-25	-0.392331626342328	0.725	0.868	9.37352991639162e-21	2	mt-Nd1
Col16a1.2	6.0367550645203e-25	-0.281041435254088	0.02	0.218	9.45597313306459e-21	2	Col16a1
Prrx1.2	6.85884185847531e-25	-0.297045138481419	0.006	0.193	1.07436898871157e-20	2	Prrx1
Itih5	7.23014964820409e-25	-0.32124794125781	0.008	0.197	1.13253064089469e-20	2	Itih5
Matn2.1	7.77430124733187e-25	-0.275758591996461	0.014	0.208	1.21776654738206e-20	2	Matn2
Lamc1	9.22764478921953e-25	-0.25379167105492	0.031	0.231	1.44541827978335e-20	2	Lamc1
Nr2f2	1.32872448726028e-24	-0.307153187322136	0.029	0.228	2.08131403684451e-20	2	Nr2f2
Capza2	1.4678065097288e-24	0.284028758240872	0.428	0.231	2.2991721168392e-20	2	Capza2
Dusp1.2	1.52492100087431e-24	0.348299562177495	0.525	0.315	2.38863625576951e-20	2	Dusp1
mt-Nd5	2.13348209928215e-24	-0.366741071535315	0.316	0.563	3.34188636031556e-20	2	mt-Nd5
Sept11.2	2.1370173712259e-24	-0.330673609473261	0.081	0.302	3.34742401028825e-20	2	Sept11
Rarres2.1	3.00173332196961e-24	-0.315218611079631	0.018	0.209	4.7019150755332e-20	2	Rarres2
Ptn.1	3.91294934428524e-24	-0.407777877166215	0.006	0.188	6.1292438528884e-20	2	Ptn
mt-Nd4	4.01741790112533e-24	-0.35933821498117	0.348	0.583	6.29288340032272e-20	2	mt-Nd4
Mmp14.2	4.22440233033799e-24	-0.433706158449734	0.122	0.341	6.61710381024143e-20	2	Mmp14
Vamp8	6.75298434158306e-24	0.264476586462376	0.375	0.189	1.05778746726557e-19	2	Vamp8
Prnp	1.23935669673058e-23	-0.281256697336504	0.037	0.234	1.94132832975878e-19	2	Prnp
Gas5	1.41938121026847e-23	-0.307943144602487	0.373	0.615	2.22331872776453e-19	2	Gas5
Abca1	1.49869713860224e-23	0.275101714063836	0.346	0.167	2.34755919790655e-19	2	Abca1
Nudt4	1.91518397626691e-23	-0.309657514364433	0.053	0.257	2.99994418042448e-19	2	Nudt4
Cav1.2	2.36440008391219e-23	-0.385613046978316	0.033	0.223	3.70359629144006e-19	2	Cav1
Ltbp4.1	3.11705555500446e-23	-0.278773448129793	0.02	0.205	4.88255582135898e-19	2	Ltbp4
Gng11.1	6.8831088829631e-23	-0.274407023225044	0.035	0.225	1.07817017542734e-18	2	Gng11
Adamts1.1	1.0266588835073e-22	-0.382799669575755	0.039	0.229	1.60815847512584e-18	2	Adamts1
Ly6a.1	1.52617486975931e-22	-0.517853895576562	0.069	0.267	2.39060031599098e-18	2	Ly6a
Rps9.1	1.56763797591586e-22	0.311051180677805	0.978	0.941	2.4555481254746e-18	2	Rps9
Cd200.1	2.56895475036586e-22	-0.285740157865547	0.041	0.231	4.02401072097308e-18	2	Cd200
Dst.1	3.29568457475704e-22	-0.28319280636337	0.039	0.227	5.16236031789943e-18	2	Dst
Sox4	3.7258893479376e-22	-0.26682707567929	0.055	0.252	5.83623307460945e-18	2	Sox4
Csrp2.1	5.69027179268366e-22	-0.268364299655246	0.037	0.222	8.91324173605969e-18	2	Csrp2
Gm9843.1	7.65749111939746e-22	0.286790305622771	0.621	0.424	1.19946940894242e-17	2	Gm9843
Cyb5r3	8.39858289818885e-22	-0.319646091466953	0.122	0.329	1.3155540251723e-17	2	Cyb5r3
Cpxm1.1	1.54919613928636e-21	-0.322074770664873	0.02	0.194	2.42666083257816e-17	2	Cpxm1
Cxcl12.2	1.95437005650393e-21	-0.337427538677351	0.029	0.206	3.06132525650776e-17	2	Cxcl12
Thbs2.2	2.00478885335194e-21	-0.281393118996577	0.022	0.198	3.14030125989047e-17	2	Thbs2
Emp1.1	2.0540323051044e-21	-0.317776380868187	0.149	0.359	3.21743620271554e-17	2	Emp1
Thy1.1	3.0093509172829e-21	-0.328247181660974	0.051	0.235	4.71384727683193e-17	2	Thy1
Fkbp1a.1	4.0093470020357e-21	-0.324234378413559	0.145	0.349	6.28024114398872e-17	2	Fkbp1a
Tnc.2	4.25103609728035e-21	-0.660575868002076	0.053	0.234	6.65882294277994e-17	2	Tnc
Ifi27l2a	4.38781865741302e-21	0.268393678381792	0.187	0.066	6.87307914497175e-17	2	Ifi27l2a
S100a10	5.89079866105774e-21	-0.311622970157254	0.189	0.416	9.22734702268084e-17	2	S100a10
Arpc5	1.0728349769786e-20	0.26088775079166	0.456	0.273	1.68048870793928e-16	2	Arpc5
Col14a1.2	1.10110233280356e-20	-0.460038151404117	0.055	0.234	1.72476669410349e-16	2	Col14a1
Lum.1	1.9370935739375e-20	-1.0077673898189	0.228	0.409	3.0342633742157e-16	2	Lum
Myl12a	2.0581662781389e-20	-0.313377185119686	0.344	0.547	3.22391165807677e-16	2	Myl12a
Lox.2	2.18499882755701e-20	-0.311217766897872	0.014	0.176	3.4225821634853e-16	2	Lox
Clta	5.62846198413703e-20	0.297178422259757	0.493	0.323	8.81642285195224e-16	2	Clta
H19.2	5.86983099641469e-20	-0.873456752889886	0.061	0.235	9.19450327278397e-16	2	H19
Bsg	5.87685234146888e-20	-0.269222820255813	0.202	0.416	9.20550150767686e-16	2	Bsg
Id3.1	5.95557082233607e-20	-0.308898817035178	0.045	0.221	9.32880613610722e-16	2	Id3
Ablim1.1	6.26705069496994e-20	-0.262344762365031	0.031	0.198	9.81670820860091e-16	2	Ablim1
Timp1.2	1.71253781995352e-19	-0.296735544938745	0.049	0.221	2.6825192411752e-15	2	Timp1
Vcan.1	2.38311644713079e-19	-0.288858194902972	0.051	0.225	3.73291360278566e-15	2	Vcan
Serpinb6a	2.87164604185274e-19	-0.250897147152967	0.13	0.334	4.49814635995814e-15	2	Serpinb6a
Steap4.1	2.88406899946877e-19	-0.268577194778107	0.008	0.159	4.51760568076787e-15	2	Steap4
Itm2b	4.24082207053611e-19	0.259143060611758	0.868	0.786	6.64282369128776e-15	2	Itm2b
Arpc2.1	5.2396859592948e-19	0.274947316680845	0.695	0.559	8.20744408663938e-15	2	Arpc2
Cryab.2	6.04329186916022e-19	-0.379185447022774	0.022	0.178	9.46621238385257e-15	2	Cryab
Hsp90ab1.1	7.62420271969145e-19	-0.26240894973878	0.896	0.958	1.19425511401247e-14	2	Hsp90ab1
Hspb1.2	9.14245701688814e-19	-0.283015326059707	0.008	0.154	1.43207446712536e-14	2	Hspb1
Sfrp4.2	1.38916658279967e-18	-0.547460634209057	0.026	0.182	2.1759905352974e-14	2	Sfrp4
Thbs4.1	1.41386509767178e-18	-0.460345975784779	0.035	0.192	2.21467828899307e-14	2	Thbs4
Sdpr.2	1.5688516949918e-18	-0.339371271310493	0.016	0.167	2.45744929503515e-14	2	Sdpr
Prdx5.1	1.70057314985263e-18	0.364544952638341	0.448	0.279	2.66377778192916e-14	2	Prdx5
Sned1.1	4.03934311061494e-18	-0.252121512397841	0.014	0.161	6.32722704846724e-14	2	Sned1
Nes	8.44942925111944e-18	-0.284275790942449	0.016	0.161	1.32351859789535e-13	2	Nes
Sept7	1.25813239046463e-17	-0.298996358612681	0.312	0.513	1.97073857642379e-13	2	Sept7
Gpm6b	1.27188846871243e-17	-0.251635193472514	0.012	0.153	1.99228609739115e-13	2	Gpm6b
Itgb1	1.64700405208241e-17	-0.279759896205348	0.473	0.68	2.57986714718189e-13	2	Itgb1
Mest.2	4.27039097735274e-17	-0.689158742495428	0.071	0.227	6.68914042692533e-13	2	Mest
Efemp1	5.54196536993063e-17	-0.256364958184733	0.018	0.158	8.68093455545934e-13	2	Efemp1
Filip1l	6.37211695801369e-17	-0.381069654037346	0.1	0.27	9.98128400303264e-13	2	Filip1l
BC005537	7.03706353351472e-17	0.250104567068937	0.377	0.218	1.10228563188975e-12	2	BC005537
Igfbp3	8.62876161940593e-17	-0.250373080352576	0.014	0.152	1.35160922006375e-12	2	Igfbp3
mt-Nd2	1.17074941705925e-16	-0.274602018123555	0.334	0.536	1.8338618868816e-12	2	mt-Nd2
Abca8a.1	1.38415992108818e-16	-0.258889165619568	0.041	0.19	2.16814810039252e-12	2	Abca8a
Plp1.2	1.4478301475415e-16	-0.566321207790591	0.01	0.141	2.267881143109e-12	2	Plp1
Gpr116.2	1.56241340162537e-16	-0.266554056267389	0.014	0.149	2.44736435230598e-12	2	Gpr116
Akr1a1	1.57341620127996e-16	0.282096125128413	0.509	0.365	2.46459913768492e-12	2	Akr1a1
Sfrp1.2	2.12250354152244e-16	-0.300560534474019	0.02	0.158	3.32468954744075e-12	2	Sfrp1
Ramp2.1	4.4893863017622e-16	-0.25294270338141	0.026	0.165	7.03217470308031e-12	2	Ramp2
Tpm2.1	1.84604860269724e-15	-0.397232177181154	0.012	0.138	2.89165053126496e-11	2	Tpm2
Tubb5	2.18787308945705e-15	-0.311640623031142	0.191	0.361	3.42708440732552e-11	2	Tubb5
Tpm4	2.45338428883407e-15	-0.255453966571621	0.21	0.393	3.84298115002968e-11	2	Tpm4
Esam.2	2.48730746664975e-15	-0.276850888587741	0.031	0.164	3.89611841576016e-11	2	Esam
Atox1.1	2.49920897084741e-15	0.264966704739753	0.493	0.334	3.91476093193539e-11	2	Atox1
Dpt.2	3.63636125661161e-15	-0.455968416508355	0.022	0.15	5.69599627235643e-11	2	Dpt
Cp.1	5.01787038742474e-15	-0.488649446327974	0.053	0.192	7.85999217486211e-11	2	Cp
Pecam1.2	8.41939612978311e-15	-0.346097995467969	0.029	0.158	1.31881420976923e-10	2	Pecam1
Jun.1	3.2112709890763e-14	-0.455134558550989	0.646	0.743	5.03013487728911e-10	2	Jun
Gsn.2	3.23204137583609e-14	-0.9008118199274	0.187	0.344	5.06266961110966e-10	2	Gsn
Mylk.1	3.28170007074687e-14	-0.331251018610679	0.008	0.121	5.14045499081789e-10	2	Mylk
Tcf4.1	3.88970815195183e-14	-0.275227241226572	0.167	0.327	6.09283884921734e-10	2	Tcf4
Tagln.1	5.57469566875034e-14	-0.483081190190786	0.02	0.139	8.73220329553054e-10	2	Tagln
Tmem176b.1	5.74144346639448e-14	0.328354158230127	0.403	0.267	8.99339704576031e-10	2	Tmem176b
Plvap.2	2.56507219584895e-13	-0.343361995457831	0.022	0.137	4.0179290875778e-09	2	Plvap
Ccl11.2	3.7998964136019e-13	-0.319674384492158	0.041	0.163	5.95215774226601e-09	2	Ccl11
Itgb8.2	1.26564028728501e-12	-0.298832391930344	0.018	0.125	1.98249894600324e-08	2	Itgb8
Anxa2	2.45943721045886e-12	-0.289719400873735	0.44	0.599	3.85246244646276e-08	2	Anxa2
Ly6c1.1	2.61888470367813e-12	-0.323201520533345	0.063	0.187	4.10222099984143e-08	2	Ly6c1
Ngfr.1	2.97426871907997e-12	-0.255940403495447	0.018	0.123	4.65889452156686e-08	2	Ngfr
Lbp	3.60650270735008e-12	-0.252293102510136	0.055	0.175	5.64922584079317e-08	2	Lbp
Cilp.2	5.65418078994231e-12	-0.357718810867796	0.024	0.13	8.85670878936563e-08	2	Cilp
Wif1.2	6.10775098065405e-12	-0.367419436736251	0.012	0.11	9.56718113609651e-08	2	Wif1
Clec3b.2	6.41507740128677e-11	-0.282937678497662	0.026	0.125	1.00485772413756e-06	2	Clec3b
Myl9.1	7.8611093923881e-11	-0.414846329383308	0.024	0.122	1.23136417522367e-06	2	Myl9
Cxcl1	1.43851356969509e-10	-0.368318674358191	0.073	0.189	2.25328765557038e-06	2	Cxcl1
Lrg1.2	1.44193593252489e-10	-0.399704458360779	0.051	0.156	2.25864844470699e-06	2	Lrg1
S100a4.1	1.49295966577019e-10	0.310085232681056	0.279	0.168	2.33857202046243e-06	2	S100a4
Igkc.2	1.6394533731787e-10	-0.791537521011191	0.024	0.117	2.56803976374711e-06	2	Igkc
Aqp1.2	2.06127612855007e-10	-0.526788974904312	0.059	0.165	3.22878292776082e-06	2	Aqp1
Egfl7.2	2.38727738842337e-10	-0.276293907994375	0.047	0.149	3.73943130122637e-06	2	Egfl7
Apod.2	6.12596791647185e-10	-1.95999071282201	0.874	0.889	9.59571614436151e-06	2	Apod
Ctla2a.2	6.60307779374041e-10	-0.450605850467503	0.057	0.158	1.0343061056115e-05	2	Ctla2a
Pi16.1	1.62165649775288e-09	-0.296143289630275	0.029	0.117	2.54016273808011e-05	2	Pi16
Egr1.1	4.02897958670821e-09	-0.329561034562882	0.609	0.693	6.31099362461974e-05	2	Egr1
Lgals1.2	6.40067525491563e-09	-0.332347306995233	0.745	0.77	0.000100260177192998	2	Lgals1
Ccl7.1	6.83333383325942e-08	-0.268692588857501	0.035	0.113	0.00107037341164175	2	Ccl7
Rgs5.2	1.99543591833867e-06	-0.899534000943965	0.049	0.117	0.0312565082248569	2	Rgs5
Acta2.2	2.9712449429398e-06	-0.644393959920213	0.045	0.11	0.046541580786209	2	Acta2
Ctsl	1.3953802098214e-05	0.538116926196377	0.45	0.399	0.218572356066424	2	Ctsl
Malat1.1	4.98672568769719e-05	-0.314293253096548	0.99	0.988	0.781120711720887	2	Malat1
Fn1.2	8.99639272313565e-05	-0.317628598157863	0.473	0.521	1	2	Fn1
Dbi.2	0.000275280965670471	-0.367621787989314	0.255	0.314	1	2	Dbi
Plac8.1	0.000681404792325156	0.425142963472369	0.21	0.164	1	2	Plac8
C3.1	0.000718624682473251	-0.252746986831657	0.104	0.156	1	2	C3
Plp1.3	0	1.82367352183353	0.884	0.019	0	3	Plp1
Dbi.3	0	1.5891469112376	0.918	0.221	0	3	Dbi
Cryab.3	0	1.24556143012959	0.803	0.069	0	3	Cryab
Itgb8.3	0	1.22402094604988	0.752	0.023	0	3	Itgb8
Ngfr.2	0	1.06556627259524	0.672	0.031	0	3	Ngfr
Gpm6b.1	0	0.911488342226452	0.71	0.056	0	3	Gpm6b
Btc	0	0.80760227408066	0.508	0.005	0	3	Btc
Cadm4	0	0.765600194078887	0.584	0.013	0	3	Cadm4
Ank3	0	0.744048734464573	0.616	0.04	0	3	Ank3
Kcna1	0	0.662361459126171	0.462	0.005	0	3	Kcna1
Ttyh1	0	0.640386274920491	0.521	0.006	0	3	Ttyh1
Cyp2j6	0	0.634962758532536	0.544	0.022	0	3	Cyp2j6
Plekhb1	0	0.54524097403299	0.502	0.008	0	3	Plekhb1
Sox10	0	0.507578010083399	0.504	0.004	0	3	Sox10
Aatk	2.81897822732599e-304	0.609441769421158	0.502	0.018	4.41564749528342e-300	3	Aatk
Cadm1	3.16818083010336e-300	0.676483956255253	0.565	0.032	4.96263845227391e-296	3	Cadm1
Nes.1	3.05319818200504e-296	0.952782489305575	0.681	0.068	4.78252963229269e-292	3	Nes
Epha5	7.11144023140731e-295	0.554654446954509	0.405	0.004	1.11393599784764e-290	3	Epha5
Gldn	2.13538625760303e-287	0.479026872088744	0.397	0.004	3.34486903390938e-283	3	Gldn
Metrn	1.46435202692706e-284	0.525979780924151	0.479	0.018	2.29376101497854e-280	3	Metrn
Sema3b	1.02399431315483e-283	0.523040334505942	0.483	0.019	1.60398469212573e-279	3	Sema3b
Aspa	1.01936950499759e-276	0.588845590307086	0.435	0.012	1.59674039262822e-272	3	Aspa
Erbb3	1.25514819475472e-268	0.409386960786271	0.378	0.004	1.96606413226379e-264	3	Erbb3
Sox2	1.01460410427883e-258	0.42871224460094	0.355	0.003	1.58927586894236e-254	3	Sox2
Tmod1	1.32186764036943e-257	0.472082685617453	0.393	0.009	2.07057347187467e-253	3	Tmod1
Cdh19	6.0468682876619e-257	0.428909231807119	0.363	0.004	9.4718144857936e-253	3	Cdh19
Tenm3	3.25556230178967e-253	0.555945397638348	0.506	0.033	5.09951278952334e-249	3	Tenm3
Lgi4	2.51057952499151e-243	0.555878580348891	0.487	0.032	3.93257176794671e-239	3	Lgi4
Pex5l	8.02232188384659e-242	0.435398009699537	0.342	0.004	1.25661649988573e-237	3	Pex5l
Gfra1	3.46062796651505e-237	0.665359987800815	0.445	0.024	5.42072764674918e-233	3	Gfra1
Dag1	1.68975063367071e-236	0.540646885753392	0.527	0.044	2.6468253925818e-232	3	Dag1
Insc	6.3094355511806e-233	0.393096022159482	0.353	0.007	9.88309984736929e-229	3	Insc
Sox2ot	6.38528272473524e-230	0.324720713889973	0.298	0	1.00019068600253e-225	3	Sox2ot
Cnp	9.34517463849651e-228	0.538141665236455	0.498	0.039	1.46382815537409e-223	3	Cnp
Gatm.2	1.48465097761831e-227	0.659353431019208	0.603	0.068	2.32555729134131e-223	3	Gatm
Gpc1	8.7883171830425e-225	0.599237002375436	0.544	0.054	1.37660200355178e-220	3	Gpc1
Tubb2b	9.21934631740259e-224	0.576170017579924	0.506	0.043	1.44411840715794e-219	3	Tubb2b
Cyp2j9	3.23854017198261e-218	0.384878736911953	0.338	0.008	5.07284932539356e-214	3	Cyp2j9
Tuba1a.2	1.34184556927174e-215	1.30858566074177	0.866	0.29	2.10186689970725e-211	3	Tuba1a
Tnc.3	1.33554761692579e-208	0.921218834246502	0.744	0.138	2.09200178715257e-204	3	Tnc
Arpc1a	7.77281358960444e-208	0.765722411841086	0.668	0.116	1.21753352067564e-203	3	Arpc1a
Nrcam	2.90360312255096e-201	0.38236103570716	0.309	0.007	4.54820393116382e-197	3	Nrcam
Slc22a23	5.89282726635512e-200	0.311489097263126	0.29	0.004	9.23052463001866e-196	3	Slc22a23
Foxd3	9.1778953768446e-199	0.281425652894648	0.271	0.002	1.43762553182894e-194	3	Foxd3
Vim.1	2.8194332917667e-191	1.2360322320793	0.994	0.859	4.41636030822336e-187	3	Vim
Snx16	7.36152303539159e-190	0.458477351286097	0.393	0.026	1.15310896826374e-185	3	Snx16
Reln	4.47457994739461e-189	0.354703433614696	0.309	0.009	7.00898202959891e-185	3	Reln
Arpc1b.2	8.19924819392206e-189	1.1998693127516	0.945	0.604	1.28433023709595e-184	3	Arpc1b
Tspan15	2.27483693052029e-184	0.36995285457913	0.342	0.016	3.56330456796698e-180	3	Tspan15
Sema3e	1.66062745747618e-178	0.328776698312697	0.254	0.003	2.60120684939069e-174	3	Sema3e
Fam19a5	5.74762067328672e-177	0.253574755376025	0.25	0.003	9.00307302263631e-173	3	Fam19a5
Serinc5	5.31043555042985e-173	0.482918276446011	0.439	0.045	8.31826624619332e-169	3	Serinc5
Sostdc1	4.34339457768628e-168	0.6410929176788	0.254	0.005	6.80349326648779e-164	3	Sostdc1
Uchl1	7.8255046717814e-167	0.299734074012807	0.269	0.007	1.22578705178784e-162	3	Uchl1
Egfl8	8.73142048872018e-166	0.69102912694989	0.33	0.02	1.36768970535313e-161	3	Egfl8
Fign	1.7719697424685e-165	0.303281131449145	0.286	0.011	2.77561340460267e-161	3	Fign
Pou3f1	9.16938714097874e-164	0.309878699189765	0.231	0.002	1.43629280176291e-159	3	Pou3f1
Mlip	6.90698891522226e-161	0.273774812815404	0.223	0.002	1.08191074368041e-156	3	Mlip
Anxa2.1	8.30700135362621e-161	0.995031232138881	0.931	0.53	1.30120869203201e-156	3	Anxa2
4930506M07Rik	1.30129041817308e-160	0.448919735199422	0.38	0.033	2.03834131102632e-156	3	4930506M07Rik
Chst8	1.4209397891473e-160	0.267519425350624	0.233	0.003	2.22576008572034e-156	3	Chst8
Dhh	1.92500902187826e-156	0.259206685580115	0.248	0.006	3.01533413187011e-152	3	Dhh
L1cam	2.8601675673325e-152	0.285862488407842	0.258	0.009	4.48016647746962e-148	3	L1cam
Fbxo7	9.27464337694069e-152	0.33889932071009	0.326	0.023	1.45278013856399e-147	3	Fbxo7
Gjc3	7.88716789741461e-151	0.27925835011072	0.21	0.002	1.23544597945103e-146	3	Gjc3
Dclk1	2.18153646402782e-150	0.534071346756437	0.494	0.077	3.41715871725318e-146	3	Dclk1
Gas2l3	7.00316726757156e-150	0.368501299410588	0.311	0.02	1.09697612079241e-145	3	Gas2l3
Megf9	1.40070588310967e-149	0.330834365396898	0.303	0.018	2.19406569530298e-145	3	Megf9
Olig1	1.61515794507308e-148	0.281303041928678	0.197	0.001	2.52998340516247e-144	3	Olig1
Nkd2	2.36064660295126e-146	0.3104352421865	0.294	0.017	3.69771683886285e-142	3	Nkd2
Col27a1	2.39048716064783e-146	0.424828338828526	0.397	0.044	3.74445908843877e-142	3	Col27a1
Gas7	6.68059485001898e-145	0.554518395534217	0.559	0.107	1.04644837730697e-140	3	Gas7
Vwa1	1.32631066907086e-137	0.488838650496934	0.492	0.083	2.0775330320326e-133	3	Vwa1
Pcbp4	7.68731694435346e-131	0.32127346321706	0.351	0.037	1.20414132616353e-126	3	Pcbp4
Mpz	8.57629474128928e-131	0.743231352748602	0.227	0.008	1.34339080827555e-126	3	Mpz
Myo10	1.22703578040171e-130	0.541327985268897	0.452	0.075	1.92202884642124e-126	3	Myo10
Ednrb	1.22697210339754e-129	0.379082061802816	0.33	0.031	1.9219291027619e-125	3	Ednrb
Ldhb	1.4736971157869e-128	0.41683565708072	0.414	0.059	2.30839916216861e-124	3	Ldhb
Capg	4.29759982419082e-122	0.454166258598974	0.597	0.139	6.73176036461251e-118	3	Capg
Fkbp1a.2	7.18407944284602e-122	0.658973547408485	0.744	0.265	1.1253142039274e-117	3	Fkbp1a
Edil3	2.69731010347624e-120	0.256946643318731	0.239	0.013	4.22506654608519e-116	3	Edil3
Lgals1.3	3.84798752061231e-119	0.818450376230959	0.983	0.737	6.02748765228712e-115	3	Lgals1
2700060E02Rik	1.42055629712494e-118	0.562236384367558	0.624	0.175	2.22515938381651e-114	3	2700060E02Rik
S100a4.2	2.31937224164378e-118	0.717006751809217	0.557	0.13	3.63306467931082e-114	3	S100a4
Flrt3	3.83586370039574e-118	0.252041853964966	0.206	0.008	6.00849690029989e-114	3	Flrt3
Itga7	4.2300566186921e-118	0.303742178360034	0.332	0.037	6.62596068751931e-114	3	Itga7
Pcdh20	1.06568129638111e-117	0.258361792029799	0.216	0.01	1.66928318265138e-113	3	Pcdh20
Itih5.1	1.50958158852324e-117	0.656156569589947	0.532	0.123	2.3646086002628e-113	3	Itih5
Crlf1	1.90475429571859e-117	0.294827763841246	0.244	0.015	2.9836071288136e-113	3	Crlf1
Ccnd1	4.01176920782275e-117	0.567435319525689	0.494	0.102	6.28403528713356e-113	3	Ccnd1
Zeb2.3	7.09346406000973e-116	0.621437244260505	0.695	0.216	1.11112021035992e-111	3	Zeb2
Cttn	5.88945135164383e-113	0.352437690023126	0.416	0.07	9.2252365972149e-109	3	Cttn
Pdgfa	4.31093249023474e-111	0.36088040588025	0.403	0.065	6.7526446527037e-107	3	Pdgfa
Col5a2.3	9.42099299509122e-110	0.766117273337764	0.891	0.445	1.47570434275109e-105	3	Col5a2
Hbegf	1.83345672346439e-105	0.553682452090847	0.349	0.051	2.87192661163462e-101	3	Hbegf
Ppfibp2	1.83843394975083e-104	0.284653282314618	0.265	0.025	2.87972293888971e-100	3	Ppfibp2
Scd2	3.32016265907372e-104	0.626312979212555	0.664	0.232	5.20070278917307e-100	3	Scd2
Syt4	4.40987956076652e-104	0.284702468176822	0.16	0.003	6.90763534398467e-100	3	Syt4
Cfl2	6.02020732802563e-104	0.411408931299437	0.506	0.118	9.43005275861934e-100	3	Cfl2
Dst.2	2.4567705941545e-102	0.516473983840714	0.565	0.152	3.84828545868361e-98	3	Dst
Gadd45a	2.50018023263215e-102	0.57333841870576	0.395	0.072	3.916282316395e-98	3	Gadd45a
Sorbs1	5.91954675639517e-102	0.260132080932362	0.284	0.031	9.2723780392174e-98	3	Sorbs1
Tubb5.1	4.99283761320006e-101	0.697345337659449	0.714	0.287	7.82078083731658e-97	3	Tubb5
Cd59a	2.11636109318309e-100	0.468599474700656	0.466	0.104	3.31506801636199e-96	3	Cd59a
Cd63.1	2.10007572462896e-99	0.696676907093726	0.903	0.559	3.28955861505881e-95	3	Cd63
Atp8a1	2.55036127981214e-98	0.322343136611434	0.3	0.038	3.99488590869774e-94	3	Atp8a1
Lmna	6.89244457537735e-98	0.527668666423949	0.687	0.247	1.07963251828711e-93	3	Lmna
Dmd	1.33867619312934e-96	0.323772947452777	0.342	0.053	2.0969023889178e-92	3	Dmd
Gamt	3.58556154439013e-95	0.34984041139899	0.351	0.058	5.6164236031327e-91	3	Gamt
Tubb2a	2.84475909932948e-94	0.395466354008265	0.445	0.099	4.4560306531897e-90	3	Tubb2a
Slitrk6	3.60242920893726e-94	0.266789457207388	0.189	0.011	5.64284511287932e-90	3	Slitrk6
Stard13	8.44256718954893e-94	0.28465842908772	0.296	0.039	1.32244372457094e-89	3	Stard13
Tnfrsf12a	1.58249785036821e-93	0.407125721755727	0.412	0.086	2.47882463281676e-89	3	Tnfrsf12a
Cpe.3	6.5259684969358e-93	0.757578682273389	0.567	0.184	1.02222770536002e-88	3	Cpe
Secisbp2l	2.82164520626198e-90	0.366709464127289	0.397	0.08	4.41982505108877e-86	3	Secisbp2l
Mcam	3.02018016103312e-90	0.367410364468095	0.416	0.088	4.73081020424228e-86	3	Mcam
Map1b	3.82458038127114e-90	0.471739559717449	0.454	0.111	5.99082270922311e-86	3	Map1b
Sbspon	6.0487118175292e-90	0.278622795912154	0.231	0.022	9.47470219097774e-86	3	Sbspon
Tmem158	1.82852211196313e-86	0.462259230183174	0.332	0.059	2.86419703617905e-82	3	Tmem158
Bcl2	1.80971205859147e-85	0.251700327774424	0.265	0.034	2.83473296857768e-81	3	Bcl2
Nudt4.1	6.00264563416692e-85	0.552786394683221	0.565	0.185	9.40254412135906e-81	3	Nudt4
Sox4.1	1.33067101151713e-84	0.512412539753186	0.563	0.181	2.08436307244043e-80	3	Sox4
Hspa12a	8.03054460250227e-84	0.251842483535879	0.252	0.031	1.25790450653596e-79	3	Hspa12a
Col18a1.1	9.46193552941147e-84	0.61671863160085	0.637	0.234	1.48211758132701e-79	3	Col18a1
Prnp.1	2.64045112872932e-83	0.543255564291383	0.532	0.164	4.1360026480416e-79	3	Prnp
Igfbp4.2	1.02932622543521e-81	-1.00230567907533	0.168	0.62	1.61233659952171e-77	3	Igfbp4
Qk	1.01860440623629e-79	0.441249636292525	0.529	0.166	1.59554194192852e-75	3	Qk
Ezr	2.21552116172092e-79	0.383509257345002	0.426	0.104	3.47039234771966e-75	3	Ezr
Fstl1.3	3.62168375026632e-79	-1.19680852446082	0.263	0.674	5.67300542641716e-75	3	Fstl1
Dcn.2	1.62368420569455e-78	-1.97111443391968	0.29	0.684	2.54333893979995e-74	3	Dcn
Chl1	1.10075509629325e-77	0.313628647200852	0.324	0.059	1.72422278283375e-73	3	Chl1
H2-D1.3	3.39582845899397e-77	-0.993957180421752	0.437	0.778	5.31922569816815e-73	3	H2-D1
Rasal2	6.55296239512907e-77	0.288381912825615	0.271	0.041	1.02645602957302e-72	3	Rasal2
Atf3.2	2.59891500107948e-76	0.783949507069391	0.557	0.199	4.0709404576909e-72	3	Atf3
Ckb	3.41286746628928e-76	0.344874350812386	0.353	0.075	5.34591559919553e-72	3	Ckb
Mbp	4.37580860713664e-76	0.298269211990605	0.204	0.021	6.85426660221884e-72	3	Mbp
Gng2	7.25076159993893e-76	0.322994292890037	0.393	0.092	1.13575929701443e-71	3	Gng2
Syt11	8.879662013561e-75	0.26444348538652	0.3	0.053	1.3909102578042e-70	3	Syt11
Oaf	1.10820096630427e-74	0.396911972077873	0.483	0.142	1.73588599361901e-70	3	Oaf
Rab34	1.32486927678588e-74	0.296451451866843	0.382	0.088	2.07527523515741e-70	3	Rab34
Dhrs1	2.45022741429917e-74	0.297691944179293	0.294	0.052	3.83803622175822e-70	3	Dhrs1
Plekha4	4.39614006501456e-74	0.290548223143783	0.242	0.033	6.8861137978388e-70	3	Plekha4
Gulp1	3.47035725564772e-73	0.296330209660224	0.324	0.065	5.43596760524659e-69	3	Gulp1
Gap43	5.41505866067594e-73	0.387666359349735	0.179	0.016	8.4821478860828e-69	3	Gap43
Specc1	1.51506802092013e-72	0.272119882975941	0.288	0.051	2.37320254796929e-68	3	Specc1
Postn.3	1.8970894909387e-72	0.573977457469231	0.849	0.438	2.97160097860637e-68	3	Postn
Lbh.1	3.14860475297045e-72	0.413670497714323	0.454	0.129	4.93197448505291e-68	3	Lbh
Ywhae	1.40074635397012e-71	0.454440986052579	0.679	0.304	2.19412908885879e-67	3	Ywhae
Agrn	3.39681781927608e-71	0.271974618923292	0.309	0.06	5.32077543211405e-67	3	Agrn
Pdlim4	1.76465932352294e-70	0.324034605077488	0.389	0.097	2.76416236436633e-66	3	Pdlim4
Ctnna1	3.12855714034936e-69	0.404372169913354	0.546	0.189	4.90057190464323e-65	3	Ctnna1
Cd151	3.41364699196068e-69	0.333210907715734	0.441	0.126	5.34713664820722e-65	3	Cd151
Fscn1	9.06339218409517e-69	0.267847081245482	0.336	0.073	1.41968975171667e-64	3	Fscn1
Afap1	1.43478686580596e-68	0.317687841958387	0.317	0.067	2.24745014659846e-64	3	Afap1
Ifitm3.1	6.33592594658267e-68	-0.741861019533121	0.275	0.677	9.92459440272709e-64	3	Ifitm3
Anxa5	7.29800308006518e-68	0.545522904345667	0.729	0.376	1.14315920246141e-63	3	Anxa5
Tuba1b	1.51575019495163e-67	0.479835508390708	0.555	0.205	2.37427110537223e-63	3	Tuba1b
Runx2	3.62160506491981e-67	0.262846642962111	0.229	0.033	5.6728821736904e-63	3	Runx2
Emp3	1.72912517641822e-66	0.426018993600588	0.586	0.227	2.7085016763415e-62	3	Emp3
Entpd2.2	7.99143830640582e-66	0.359799149354948	0.466	0.142	1.25177889631541e-61	3	Entpd2
Fn1.3	1.0323128597693e-65	-1.0256270942943	0.164	0.563	1.61701486354264e-61	3	Fn1
Fxyd1.2	1.41916702186446e-65	0.43849517413235	0.489	0.168	2.22298322304849e-61	3	Fxyd1
Tead1	1.12760827553278e-64	0.269858631808787	0.324	0.072	1.76628560279455e-60	3	Tead1
Pea15a	1.95434872717326e-64	0.364092611183327	0.494	0.165	3.06129184624419e-60	3	Pea15a
Apc	4.39196305634567e-64	0.334157145648984	0.355	0.087	6.87957093145986e-60	3	Apc
Setd8	1.22968795668759e-63	0.288400670122753	0.332	0.077	1.92618321535543e-59	3	Setd8
Itgb1.1	2.4472609731096e-63	0.459688592839857	0.893	0.621	3.83338958827888e-59	3	Itgb1
Plekha1	3.20871521510152e-63	0.272831890539207	0.309	0.067	5.02613151293503e-59	3	Plekha1
Matn2.2	4.38589380516679e-63	0.435636284128878	0.456	0.145	6.87006405641327e-59	3	Matn2
Nid2	2.2307056149379e-61	0.290206739305695	0.311	0.071	3.49417727523872e-57	3	Nid2
Mocs2	6.45815746864037e-61	0.274325746478508	0.359	0.093	1.01160578588783e-56	3	Mocs2
Acadl	2.0298282331849e-60	0.325548791301567	0.351	0.09	3.17952294446083e-56	3	Acadl
Cst3.3	3.75668677984391e-59	-0.867413581382891	0.517	0.78	5.8844741719475e-55	3	Cst3
H2-K1.3	5.55724274349373e-59	-0.753011281163766	0.263	0.62	8.70486503340858e-55	3	H2-K1
Rtn4	3.01999236958253e-58	0.421997628610804	0.597	0.255	4.73051604771408e-54	3	Rtn4
Ly6e.1	1.47752406634641e-56	-0.648880355081981	0.034	0.415	2.31439369752502e-52	3	Ly6e
Prdx2	1.90585786882655e-56	0.376553896431169	0.536	0.218	2.98533576572991e-52	3	Prdx2
Eid1	2.21240199677003e-56	0.375177725145331	0.578	0.242	3.46550648774057e-52	3	Eid1
Ahnak2	1.01129146068117e-54	0.257322118670567	0.269	0.059	1.58408694401098e-50	3	Ahnak2
Cyb5r3.1	1.23765826608923e-54	0.479150070314845	0.584	0.264	1.93866790800217e-50	3	Cyb5r3
Celf2.1	1.17480097371893e-52	0.2986642366706	0.464	0.163	1.84020824523333e-48	3	Celf2
Sh3d19	5.44738537373837e-52	0.250275304393297	0.311	0.081	8.53278444942378e-48	3	Sh3d19
Srpk2	6.8784091483214e-52	0.260842567099034	0.353	0.102	1.07743400899306e-47	3	Srpk2
Tsc22d4	2.00858435781338e-51	0.289538473814962	0.361	0.108	3.14624653807888e-47	3	Tsc22d4
Dynlt3	1.00150876177004e-50	0.329725744997165	0.424	0.147	1.56876332443659e-46	3	Dynlt3
Utrn	1.89200123330588e-50	0.280936065119312	0.401	0.13	2.96363073185033e-46	3	Utrn
Dync1i2	1.38388441217664e-49	0.376221281687674	0.55	0.245	2.16771654323349e-45	3	Dync1i2
Fth1.3	3.2939975059276e-49	-0.9042192356058	0.952	0.967	5.15971769328499e-45	3	Fth1
Dock7	8.00302844638769e-49	0.254961443137524	0.292	0.076	1.25359437584217e-44	3	Dock7
Npdc1	9.21958259992733e-49	0.284944141975352	0.403	0.138	1.44415541845262e-44	3	Npdc1
Igfbp3.1	1.00233377847904e-48	0.426798078493979	0.345	0.105	1.57005563060957e-44	3	Igfbp3
Ywhah	1.75569786566057e-48	0.281154712705272	0.42	0.147	2.75012513677072e-44	3	Ywhah
Dynlrb1	5.10462237080989e-47	0.378988229566256	0.498	0.21	7.99588048163661e-43	3	Dynlrb1
Rhoc	7.12293337467871e-47	0.352894749282797	0.483	0.2	1.11573628380967e-42	3	Rhoc
Serping1.3	9.99474252110504e-47	-0.857320759671224	0.061	0.389	1.56557646850589e-42	3	Serping1
Srgn.2	1.48578585617819e-46	-1.02199435810601	0.019	0.345	2.32733496511751e-42	3	Srgn
Igfbp7.3	3.06886461268366e-46	-0.890095737266079	0.58	0.825	4.80706952930769e-42	3	Igfbp7
Tmed10	9.6861417121877e-44	0.335316451928952	0.523	0.234	1.51723723779708e-39	3	Tmed10
Cd81.1	1.74927260119793e-43	0.378308975752286	0.685	0.376	2.74006060251644e-39	3	Cd81
H3f3b	2.52788597734474e-43	0.383292234398147	0.721	0.418	3.9596805949128e-39	3	H3f3b
Lhfpl2	4.18309626748338e-43	0.26484889363118	0.332	0.106	6.55240199338596e-39	3	Lhfpl2
Anp32e	5.13908613482387e-43	0.273371003097595	0.405	0.146	8.04986452158812e-39	3	Anp32e
Cfl1	8.44733319849501e-43	0.358110855072103	0.813	0.543	1.32319027221226e-38	3	Cfl1
Ifitm2.1	9.70753078164535e-43	-0.521903831146345	0.261	0.559	1.52058762163693e-38	3	Ifitm2
Igf1.3	9.93109614679841e-43	-0.933642702639063	0.071	0.38	1.5556069004345e-38	3	Igf1
Gpc3.3	2.1490256444372e-42	-0.744325310841987	0.019	0.321	3.36623376944643e-38	3	Gpc3
Tspan3	2.33538083146777e-42	0.268088960777925	0.418	0.158	3.65814053441112e-38	3	Tspan3
Sep15	7.728389449714e-42	0.377880492130339	0.643	0.353	1.2105749234032e-37	3	Sep15
Rplp0	2.26782374140736e-41	0.373099661563081	0.935	0.834	3.55231910854049e-37	3	Rplp0
1110007C09Rik	7.83963052892151e-41	0.251736834117405	0.303	0.092	1.22799972605027e-36	3	1110007C09Rik
Mgp.2	7.99485847951602e-41	-0.995872776952328	0.057	0.36	1.25231463223139e-36	3	Mgp
Vwa5a	1.5269698798435e-40	0.27522000127646	0.342	0.118	2.39184561978685e-36	3	Vwa5a
Nrp1.1	3.10238018758269e-40	-0.508829791031458	0.084	0.393	4.85956832582953e-36	3	Nrp1
Clic4	3.25550487148117e-40	0.259547143047065	0.412	0.158	5.09942283068811e-36	3	Clic4
H1f0	2.08322631072434e-39	0.292186703133822	0.334	0.114	3.26316569311861e-35	3	H1f0
Fbn1.3	1.66825408203103e-38	-0.616858373220265	0.048	0.339	2.6131531940934e-34	3	Fbn1
Pmp22	3.84104693940954e-38	0.389641115261365	0.328	0.116	6.01661592589111e-34	3	Pmp22
Fermt2.1	4.19423229969625e-38	0.259781472280709	0.45	0.186	6.56984547424421e-34	3	Fermt2
Mfap5.3	3.95576343110195e-37	-0.682224856970408	0.019	0.292	6.1963078384781e-33	3	Mfap5
Capns1	4.70567321617085e-37	0.307161029938821	0.586	0.308	7.37096652581002e-33	3	Capns1
Prc1	1.23340172343599e-36	0.321155765636086	0.172	0.035	1.93200045959014e-32	3	Prc1
Marcks.2	5.98403461960673e-36	0.351553321250233	0.87	0.635	9.37339182815198e-32	3	Marcks
Col16a1.3	8.89019761135481e-36	0.310041557058316	0.401	0.164	1.39256055384262e-31	3	Col16a1
Sdhb	1.93243081109285e-35	0.289905940930044	0.389	0.16	3.02695962249583e-31	3	Sdhb
Txndc17	2.36770867027197e-35	0.251051462224574	0.414	0.173	3.70877886111402e-31	3	Txndc17
Lum.2	2.75944405916466e-35	-1.15538302450542	0.151	0.419	4.32239317427552e-31	3	Lum
Dynll1	3.86022104496808e-35	0.326253036325921	0.666	0.387	6.046650244838e-31	3	Dynll1
S100a16.2	4.11253966297872e-35	0.296272541884265	0.435	0.189	6.44188212808987e-31	3	S100a16
Bgn.3	5.73749029922137e-35	-0.58626788276603	0.107	0.389	8.98720480470035e-31	3	Bgn
Mt1	6.1475660161401e-35	0.258843564253679	0.431	0.178	9.62954740768185e-31	3	Mt1
S100a10.1	1.30893546831666e-34	0.345774059659836	0.641	0.352	2.05031651757121e-30	3	S100a10
C1s.2	2.37077323308908e-34	-0.437755956515492	0.021	0.281	3.71357919231073e-30	3	C1s
Myeov2	2.97375956981034e-34	0.282358419673936	0.473	0.22	4.65809699015092e-30	3	Myeov2
Spcs1	2.3468097469252e-33	0.255570106306002	0.479	0.227	3.67604278758364e-29	3	Spcs1
mt-Cytb.1	4.36469935711144e-33	0.317212227746524	0.96	0.866	6.83686507297936e-29	3	mt-Cytb
Junb.2	5.56713929804226e-32	-0.596638806147795	0.466	0.676	8.72036699645339e-28	3	Junb
Nedd4.1	2.04393970822825e-31	0.306909162669201	0.761	0.494	3.20162715896874e-27	3	Nedd4
Tmem50a	5.08520083615352e-30	0.305571203581811	0.637	0.374	7.96545858975087e-26	3	Tmem50a
Pcolce.3	7.34647266924208e-30	-0.450729092833021	0.071	0.317	1.15075147891008e-25	3	Pcolce
Cd52.3	1.49667930867849e-29	-0.562799713276269	0.006	0.229	2.34439846911399e-25	3	Cd52
Btg2.2	2.91221064219776e-29	-0.48988412209734	0.065	0.309	4.56168674993858e-25	3	Btg2
Igfbp6.3	3.0164313737289e-29	-0.812762225404747	0.05	0.285	4.72493810380894e-25	3	Igfbp6
Ly6a.2	3.0955256578674e-29	-0.579076735829432	0.038	0.27	4.8488313904835e-25	3	Ly6a
Serpinf1.3	4.64996159457974e-29	-0.460156289529017	0.044	0.278	7.28369984174971e-25	3	Serpinf1
Cnn3.1	5.27143286120169e-29	0.282936073758852	0.443	0.218	8.25717243378632e-25	3	Cnn3
Serinc1	7.57001960715878e-29	0.272667440559924	0.492	0.259	1.18576787126535e-24	3	Serinc1
Ebf1.1	7.80076043462974e-29	-0.314739487164443	0.004	0.221	1.2219111144804e-24	3	Ebf1
Atp5b	1.15638940813971e-28	0.259097711570308	0.595	0.339	1.81136836891005e-24	3	Atp5b
Bicc1.3	1.15653103169976e-28	-0.374267116165948	0.032	0.26	1.81159020805451e-24	3	Bicc1
Nfkbia.2	2.40750959056807e-28	-0.841809970606613	0.279	0.5	3.77112302266583e-24	3	Nfkbia
Lrp1.1	3.33446169931841e-28	-0.352450458353996	0.042	0.271	5.22310080581236e-24	3	Lrp1
Aebp1.3	5.71812231530707e-28	0.300822144697705	0.626	0.35	8.95686679469699e-24	3	Aebp1
Rps27l	7.71864339713429e-28	0.264588305559109	0.481	0.247	1.20904830172711e-23	3	Rps27l
Pcm1	9.32625469790518e-28	0.251325468672178	0.334	0.139	1.46086453587987e-23	3	Pcm1
Cygb.3	1.10355288261932e-27	-0.33696053794667	0.017	0.232	1.7286052353349e-23	3	Cygb
Filip1l.1	1.27458296091212e-27	-0.48686316235239	0.048	0.276	1.99650674997274e-23	3	Filip1l
Jun.2	2.56220835324997e-27	0.319265471691286	0.891	0.708	4.01344316453075e-23	3	Jun
Aspn.3	3.36630370917802e-27	-0.568768959177906	0.019	0.232	5.27297813005645e-23	3	Aspn
mt-Nd1.1	3.73778676375231e-27	0.293842646188422	0.95	0.836	5.85486918674162e-23	3	mt-Nd1
Cd34.2	3.95905112174711e-27	-0.296004633711632	0.013	0.223	6.20145767710467e-23	3	Cd34
Rbp1.2	7.19577425848943e-27	-0.36262070052346	0.034	0.252	1.12714607984978e-22	3	Rbp1
Cd74.3	7.41616320726122e-27	-1.67159791085223	0.059	0.277	1.1616678047854e-22	3	Cd74
Eif4g2	9.25634015065423e-27	0.275463065656572	0.586	0.349	1.44991312119848e-22	3	Eif4g2
Thy1.2	1.51501138935163e-26	-0.368570273101405	0.025	0.238	2.37311384028039e-22	3	Thy1
Tagln2	1.75606144588844e-26	0.349669254384732	0.565	0.345	2.75069464883965e-22	3	Tagln2
Cd9	2.13727191734354e-26	0.292703491547808	0.542	0.307	3.34782273132691e-22	3	Cd9
Lsp1.2	2.78001751769459e-26	-0.505635862089508	0.086	0.311	4.3546194397168e-22	3	Lsp1
Ptprc.3	4.56155951032489e-26	-0.466731767485145	0.013	0.216	7.1452268169729e-22	3	Ptprc
B2m.3	4.95737234717068e-26	-0.570381460905458	0.878	0.921	7.76522804460815e-22	3	B2m
Sparcl1.2	7.31516216451277e-26	-0.713731498774342	0.216	0.461	1.14584700144928e-21	3	Sparcl1
Col6a3.3	1.23690945072021e-25	-0.412015736206537	0.061	0.279	1.93749496360813e-21	3	Col6a3
H2-Aa.3	4.45071893742391e-25	-1.33235936936794	0.038	0.241	6.97160614358081e-21	3	H2-Aa
Ctss.3	4.68581325123611e-25	-0.917494645205732	0.019	0.217	7.33985787673624e-21	3	Ctss
Chd4	1.13064555824295e-24	0.288289961973281	0.532	0.311	1.77104320243176e-20	3	Chd4
Selm.2	1.27455070149333e-24	-0.269742121233707	0.044	0.253	1.99645621881915e-20	3	Selm
Cd302.1	1.77314374716599e-24	-0.283658797889333	0.021	0.219	2.7774523655608e-20	3	Cd302
Laptm5.3	2.32582192546018e-24	-0.393935962493227	0.023	0.219	3.64316746404083e-20	3	Laptm5
Ier3.1	7.81930760304427e-24	-0.65440460843481	0.084	0.291	1.22481634294085e-19	3	Ier3
Cxcl12.3	1.05427798834445e-23	-0.357188673455317	0.017	0.207	1.65142104094275e-19	3	Cxcl12
Hint1	1.06882430277796e-23	0.255638516788469	0.54	0.326	1.67420638787139e-19	3	Hint1
Meg3.3	1.15243712391367e-23	-0.790935241403969	0.223	0.424	1.80517751089837e-19	3	Meg3
Arhgdib.2	5.7499701834698e-23	-0.330365295573935	0.013	0.195	9.0067532953871e-19	3	Arhgdib
Prrx1.3	6.52916916333872e-23	-0.288812860581068	0.011	0.192	1.02272905774538e-18	3	Prrx1
Cp.2	6.7017811505606e-23	-0.545536707007762	0.015	0.197	1.04976699942381e-18	3	Cp
Lcp1.2	9.95720012343817e-23	-0.31491781546196	0.002	0.176	1.55969582733536e-18	3	Lcp1
H2-Eb1.3	1.48101821487819e-22	-0.695835197137839	0.006	0.182	2.31986693178519e-18	3	H2-Eb1
Klf6	1.52747320412386e-22	0.358101527694026	0.603	0.377	2.39263402693961e-18	3	Klf6
Dusp1.3	2.21028121162687e-22	-0.502739507201805	0.158	0.367	3.46218448989232e-18	3	Dusp1
Cpxm1.2	2.58277721232128e-22	-0.33119208354993	0.015	0.194	4.04566222538006e-18	3	Cpxm1
Lpl.1	3.63445280885001e-22	-0.507642444062133	0.015	0.193	5.69300687978265e-18	3	Lpl
H2-Ab1.3	4.54046700320797e-22	-1.1855662569022	0.057	0.244	7.11218751382497e-18	3	H2-Ab1
Plac8.2	5.21150492465666e-22	-0.37632774219522	0.015	0.191	8.1633013139822e-18	3	Plac8
Thbs1	6.82974240276781e-22	-0.315079361483935	0.019	0.198	1.06981084996955e-17	3	Thbs1
Cfh.1	8.82424261946126e-22	-0.388513199169497	0.004	0.173	1.38222936391241e-17	3	Cfh
Islr.2	1.463169521401e-21	-0.289043062444231	0.021	0.198	2.29190873832253e-17	3	Islr
Rgs2.3	2.25102773754312e-21	-0.415695307732346	0.04	0.223	3.52600984808754e-17	3	Rgs2
Col6a2.3	7.09865987050352e-21	-0.383971499389134	0.107	0.304	1.11193408211567e-16	3	Col6a2
Lox.3	9.93146501393746e-21	-0.320742667675588	0.011	0.176	1.55566467978316e-16	3	Lox
Thbs4.2	2.84542346374496e-20	-0.487618873963269	0.025	0.193	4.45707131361011e-16	3	Thbs4
Ramp2.2	6.91425512271835e-20	-0.284711749667388	0.008	0.166	1.0830489224226e-15	3	Ramp2
Sparc.2	1.02994018348232e-19	0.283436103855267	0.996	0.864	1.61329830340671e-15	3	Sparc
Gas6	1.81517626550299e-19	-0.31544372658179	0.008	0.164	2.84329210228389e-15	3	Gas6
Lbp.1	1.98696294894429e-19	-0.300413981563449	0.019	0.18	3.11237876322633e-15	3	Lbp
Col3a1.3	2.08976648377055e-19	-0.939100754475277	0.626	0.779	3.27341022017819e-15	3	Col3a1
Vcan.2	2.09546721982429e-19	-0.300126263975039	0.048	0.225	3.28233985313276e-15	3	Vcan
Cd53.2	2.22918409985296e-19	-0.254247778675423	0.004	0.156	3.49179397400968e-15	3	Cd53
Rps24	3.05199454614547e-19	-0.389246989646364	0.853	0.907	4.78064425708227e-15	3	Rps24
Cxcl1.1	4.40171150106794e-19	-0.525467650863287	0.032	0.194	6.89484089527282e-15	3	Cxcl1
Tyrobp.3	6.94569671049386e-19	-0.47530128025409	0.021	0.178	1.08797393273176e-14	3	Tyrobp
Smoc2.3	7.17027487225854e-19	-0.49817060241414	0.055	0.224	1.12315185599058e-14	3	Smoc2
Ly6c1.2	8.87503520581715e-19	-0.370412796703211	0.029	0.191	1.3901855146392e-14	3	Ly6c1
Sdpr.3	6.57254837520433e-18	-0.343816971251292	0.017	0.166	1.02952397749201e-13	3	Sdpr
Efemp1.1	1.2064870221227e-17	-0.254675388122068	0.013	0.158	1.88984127145299e-13	3	Efemp1
Pecam1.3	1.47621946417925e-17	-0.380865509958442	0.015	0.159	2.31235016869038e-13	3	Pecam1
Gpx3.2	1.55275918487307e-17	-0.315528119424029	0.021	0.17	2.43224198718518e-13	3	Gpx3
Sfrp4.3	2.35658642544555e-17	-0.540093278148596	0.029	0.181	3.69135697681792e-13	3	Sfrp4
H19.3	3.02162715023734e-17	-0.848022370460671	0.071	0.233	4.73307676813178e-13	3	H19
Gm26924.1	3.30962940847902e-17	-0.340980089916092	0.435	0.598	5.18420350544154e-13	3	Gm26924
Zfp36.2	3.74392733405585e-17	-0.547225952195372	0.303	0.463	5.86448777606508e-13	3	Zfp36
Esam.3	9.17984491796086e-17	-0.281291323263471	0.021	0.164	1.43793090794939e-12	3	Esam
Ccl11.3	1.35941970081143e-16	-0.354330927940583	0.023	0.164	2.12939501935103e-12	3	Ccl11
Mest.3	1.42422255116267e-16	-0.68819389713788	0.071	0.227	2.2309022041412e-12	3	Mest
Rac2.2	1.65899302659621e-16	-0.280330102518214	0.019	0.159	2.5986466768603e-12	3	Rac2
Macf1.1	1.7939755937897e-16	-0.253488893284279	0.076	0.24	2.81008337011218e-12	3	Macf1
Shisa5	2.22553359813592e-16	-0.292748211434642	0.08	0.243	3.4860758281201e-12	3	Shisa5
Cebpb.3	2.47277460807963e-16	-0.33999409636802	0.055	0.208	3.87335414609593e-12	3	Cebpb
Itm2a.3	2.56912966893242e-16	-0.573210433874525	0.166	0.324	4.02428471341574e-12	3	Itm2a
Ctsb.2	4.59672078793858e-16	-0.615008669936133	0.601	0.7	7.200303442227e-12	3	Ctsb
Steap4.2	7.35033046293311e-16	-0.262419646319354	0.021	0.157	1.15135576371384e-11	3	Steap4
C3.2	1.55622454131742e-15	-0.390837822885402	0.029	0.166	2.4376701215196e-11	3	C3
Gpr116.3	1.74759684241968e-15	-0.264762658737177	0.017	0.148	2.73743569396619e-11	3	Gpr116
Col6a1.3	4.23359690612286e-15	-0.339258634821499	0.168	0.33	6.63150619375084e-11	3	Col6a1
Cd14.2	4.77500391523681e-15	-0.568062132177712	0.025	0.157	7.47956613282695e-11	3	Cd14
Cthrc1.3	5.78658609584945e-15	-0.429959483738112	0.082	0.228	9.06410846053858e-11	3	Cthrc1
Plek.2	8.45256347149194e-15	-0.266959709003302	0.006	0.125	1.3240095421745e-10	3	Plek
Tcf4.2	1.04634440453879e-14	-0.304505229047128	0.166	0.326	1.63899387526957e-10	3	Tcf4
Rps21.1	1.21025927295273e-14	-0.279364703009219	0.826	0.892	1.89575012515316e-10	3	Rps21
Lgmn.1	1.28553339174505e-14	-0.356065348295069	0.116	0.268	2.01365950482945e-10	3	Lgmn
Dpt.3	1.5171687189119e-14	-0.451190360058869	0.023	0.149	2.3764930813036e-10	3	Dpt
Tmem176b.2	1.74781132274638e-14	-0.259894417695463	0.141	0.305	2.73777165594993e-10	3	Tmem176b
Fcer1g.3	2.01078838724222e-14	-0.447950323518791	0.04	0.171	3.14969892977621e-10	3	Fcer1g
Clec3b.3	1.11791177226284e-13	-0.314244298472872	0.013	0.127	1.75109700007251e-09	3	Clec3b
Trf.2	1.76702109135478e-13	-0.504432425454106	0.053	0.182	2.76786183749813e-09	3	Trf
Col4a2.2	1.95143659875516e-13	-0.365985580444503	0.164	0.309	3.05673028829008e-09	3	Col4a2
Rnase4.2	2.69567373873439e-13	-0.337664598055547	0.185	0.332	4.22250334435354e-09	3	Rnase4
Cilp.3	2.69682506518041e-13	-0.373184526848311	0.017	0.13	4.22430678209859e-09	3	Cilp
Lrg1.3	3.23006138602363e-13	-0.443881541589881	0.036	0.157	5.05956815506741e-09	3	Lrg1
Lyz2.3	3.41639639098342e-13	-1.72886062709886	0.107	0.241	5.35144330683643e-09	3	Lyz2
Klf2.2	4.46834313999566e-13	-0.351107393250871	0.086	0.22	6.9992126944892e-09	3	Klf2
Col14a1.3	4.6191814154207e-13	-0.410288920737193	0.095	0.228	7.23548576911498e-09	3	Col14a1
Spp1.3	5.64128008133256e-13	-0.585760471217286	0.065	0.195	8.83650111939933e-09	3	Spp1
Ptprb.2	5.71880730265304e-13	-0.253677170046552	0.011	0.118	8.95793975887573e-09	3	Ptprb
Sepp1.2	8.28332006765873e-13	-0.47197094069358	0.254	0.389	1.29749925539806e-08	3	Sepp1
Ccl9.3	1.14314304104835e-12	-0.36464271390374	0.025	0.138	1.79061925949813e-08	3	Ccl9
Mylk.2	1.15514854277332e-12	-0.313793135941613	0.013	0.12	1.80942467740013e-08	3	Mylk
Prdx5.2	2.39877702430783e-12	-0.305918713097587	0.179	0.317	3.75744433087579e-08	3	Prdx5
Plvap.3	2.41319165869321e-12	-0.340861780167888	0.025	0.136	3.78002341417705e-08	3	Plvap
Cyba.3	5.15313835676616e-12	-0.341785593157493	0.141	0.272	8.07187592203852e-08	3	Cyba
Mpeg1.3	5.20064419151318e-12	-0.337295866487948	0.021	0.127	8.14628906158625e-08	3	Mpeg1
Col4a1.2	5.46777935898036e-12	-0.450606730251782	0.218	0.344	8.56472958790684e-08	3	Col4a1
Cybb.3	5.50276170632371e-12	-0.253677170046552	0.017	0.12	8.61952593678545e-08	3	Cybb
Ctla2a.3	6.23813712869401e-12	-0.473962839714425	0.044	0.159	9.7714179983863e-08	3	Ctla2a
Nr4a1.2	6.3067795882303e-12	-0.335634257265053	0.153	0.289	9.87893954700394e-08	3	Nr4a1
Fbln2.2	8.49257722688435e-12	0.39149310944688	0.305	0.189	1.33027729681916e-07	3	Fbln2
Igkc.3	1.04001838048848e-11	-0.794426416878124	0.017	0.118	1.62908479119715e-07	3	Igkc
Egfl7.3	1.85646403580807e-11	-0.301145162197633	0.04	0.15	2.90796526568977e-07	3	Egfl7
Nfkbiz.2	2.73632091403709e-11	-0.343655892592445	0.155	0.289	4.28617307974769e-07	3	Nfkbiz
Mcl1.1	3.3908022189481e-11	-0.273041212304184	0.174	0.312	5.3113525957603e-07	3	Mcl1
Aqp1.3	5.50825952440461e-11	-0.559099222021982	0.055	0.165	8.62813771902738e-07	3	Aqp1
Ccl7.2	8.65732182464206e-11	-0.307925558336197	0.019	0.114	1.35608289061193e-06	3	Ccl7
Pi16.2	9.65139466029724e-11	-0.305189578517322	0.021	0.117	1.51179445958896e-06	3	Pi16
Stk17b.2	1.03052013687434e-10	-0.280210170139517	0.057	0.166	1.61420674239996e-06	3	Stk17b
Zfp36l1	2.4400065006422e-10	-0.271270463381331	0.242	0.367	3.82202618260594e-06	3	Zfp36l1
Ier2.1	2.91292979914746e-09	-0.373751697968725	0.433	0.516	4.56281323738459e-05	3	Ier2
Fabp4.2	3.69545969203095e-09	-0.985209284080295	0.082	0.181	5.78856806159728e-05	3	Fabp4
Cav1.3	1.30381913501339e-08	-0.293501797208888	0.111	0.211	0.000204230229308498	3	Cav1
Sfrp1.3	1.50677958454942e-08	-0.254332008190372	0.059	0.152	0.000236021954123821	3	Sfrp1
Wif1.3	4.18873716022869e-08	-0.340861780167888	0.029	0.107	0.000656123788778221	3	Wif1
Myl9.2	4.55719258096446e-08	-0.396726124929002	0.038	0.119	0.000713838645882273	3	Myl9
Rgs5.3	5.01747779014772e-08	-0.898006855455606	0.038	0.118	0.000785937721048739	3	Rgs5
Apod.3	5.76096919994561e-08	-0.755804238077298	0.897	0.886	0.000902398215479481	3	Apod
Cxcl2.1	9.08498724491167e-07	-0.895568010086799	0.034	0.101	0.0142307240204296	3	Cxcl2
Acta2.3	1.45507609883784e-06	-0.651099303296447	0.042	0.11	0.022792312012196	3	Acta2
Tpm2.2	1.60165427116516e-06	-0.333891140519095	0.057	0.131	0.0250883125035311	3	Tpm2
Ccl2.2	1.69754960029711e-06	-0.488669645996319	0.074	0.149	0.0265904169390539	3	Ccl2
Ogn.3	1.65087881469885e-05	-0.326906598171381	0.16	0.236	0.258593657534428	3	Ogn
Ctsl.1	6.59306240400961e-05	-0.325260548229807	0.361	0.411	1	3	Ctsl
Tagln.2	0.00162574638110652	-0.3725748064415	0.084	0.13	1	3	Tagln
Serpine2.3	0.00459563132303822	-0.413968989919218	0.254	0.288	1	3	Serpine2
Ctsd.3	0.00745615092081802	-0.393876438329375	0.403	0.307	1	3	Ctsd
Cp.3	0	1.67547279335848	0.872	0.099	0	4	Cp
Wif1.4	0	1.54917131525167	0.765	0.025	0	4	Wif1
Thbs4.3	0	1.35902307894271	0.854	0.098	0	4	Thbs4
Ccl11.4	0	1.23101881919918	0.77	0.079	0	4	Ccl11
Col28a1	0	0.914790848978498	0.661	0.028	0	4	Col28a1
Col26a1	0	0.799287729632521	0.598	0.018	0	4	Col26a1
Ccl7.3	9.74509530423315e-306	1.15403617312133	0.645	0.044	1.52647172845508e-301	4	Ccl7
Lum.3	5.25333648213189e-281	2.26061430017558	0.995	0.32	8.22882626561139e-277	4	Lum
Ccl2.3	1.47242184826646e-279	1.71769690006414	0.71	0.077	2.30640158312458e-275	4	Ccl2
Ccl9.4	2.64928434098426e-263	1.2436360632027	0.661	0.066	4.14983899171775e-259	4	Ccl9
6030408B16Rik	5.66755519658402e-261	0.409596140600909	0.371	0.005	8.87765845992921e-257	4	6030408B16Rik
Matn4	8.87799184185744e-256	0.51912085241461	0.41	0.011	1.39064864210855e-251	4	Matn4
Kng2	7.72151006890534e-247	0.726805076348011	0.522	0.034	1.20949733719333e-242	4	Kng2
Gpc3.4	1.42584539704187e-232	1.33347317403997	0.893	0.217	2.23344422992639e-228	4	Gpc3
Apod.4	1.56454152728988e-226	3.30993487162037	1	0.875	2.45069784834687e-222	4	Apod
Efemp1.2	1.49016900861823e-222	0.765975718287612	0.668	0.083	2.3342007350996e-218	4	Efemp1
Cpxm1.3	4.4598269052971e-222	0.979530268826056	0.721	0.112	6.98587286445738e-218	4	Cpxm1
Nipal1	3.12130727008307e-220	0.432865717813685	0.332	0.006	4.88921570785811e-216	4	Nipal1
Epyc	1.60309098039639e-208	1.18809670414136	0.386	0.017	2.51108171169291e-204	4	Epyc
Dcn.3	3.26537293819913e-200	1.68343954116733	1	0.596	5.11488017039511e-196	4	Dcn
Cthrc1.4	1.69145940914636e-191	1.04656329232383	0.76	0.15	2.64950201848685e-187	4	Cthrc1
Mmp2.3	6.13930168103036e-190	1.28331954941975	0.893	0.299	9.61660215316596e-186	4	Mmp2
Col8a1.3	2.38770045645001e-188	1.1373379799581	0.843	0.218	3.7400939949833e-184	4	Col8a1
Kng1	4.99493928661527e-188	0.386012334954917	0.279	0.005	7.82407289855415e-184	4	Kng1
Trf.3	6.92397292736979e-188	1.58877154297059	0.65	0.113	1.0845711193432e-183	4	Trf
Abca8a.2	9.54321637287442e-186	0.762825125666039	0.684	0.115	1.49484941264705e-181	4	Abca8a
Ms4a4d	6.79615708083215e-178	0.41972435149377	0.41	0.029	1.06455004514155e-173	4	Ms4a4d
P2ry14	4.4634175792883e-173	0.378805223142348	0.371	0.023	6.9914972961972e-169	4	P2ry14
A2m	7.22492265736099e-170	0.262011014147162	0.238	0.002	1.13171188504903e-165	4	A2m
Itm2a.4	5.74156294085371e-166	1.17693801103952	0.833	0.248	8.99358419055326e-162	4	Itm2a
Cspg5	1.95619093733187e-164	0.2739549260392	0.245	0.004	3.06417748423664e-160	4	Cspg5
Hrsp12	2.02856051209391e-162	0.38144653895901	0.368	0.025	3.1775371861439e-158	4	Hrsp12
Steap4.3	2.20904061685203e-161	0.823593294020135	0.58	0.092	3.46024122223702e-157	4	Steap4
Gcg	5.0767747911544e-161	0.281545495579476	0.245	0.005	7.95226003286425e-157	4	Gcg
Bicc1.4	9.28896167750951e-161	0.810380533071202	0.742	0.176	1.45502295716509e-156	4	Bicc1
Thy1.3	9.47429911836292e-157	0.843138584748358	0.702	0.158	1.48405421390037e-152	4	Thy1
Ptx3	1.20014343473816e-155	0.660419714878431	0.392	0.033	1.87990467617385e-151	4	Ptx3
Tenm2	4.39312700945417e-150	0.365169267185584	0.376	0.03	6.88139414760902e-146	4	Tenm2
Col11a1	6.6780130310573e-150	0.467611414963614	0.418	0.041	1.04604396118482e-145	4	Col11a1
Cdkn2a	4.40893177419151e-144	0.367836727719819	0.295	0.016	6.90615073109358e-140	4	Cdkn2a
Dio2	5.43827959589061e-142	0.360160600718549	0.274	0.013	8.51852115900306e-138	4	Dio2
Cdkn2b	1.32504522122962e-139	0.411988045195369	0.36	0.032	2.07555083453408e-135	4	Cdkn2b
Pdpn	9.49004393925152e-138	0.482754286200577	0.478	0.066	1.48652048264436e-133	4	Pdpn
Tgfbi.1	3.52405019066268e-135	0.885560636800922	0.773	0.236	5.52007221865402e-131	4	Tgfbi
Aebp1.4	7.1770786420655e-128	0.983673449655808	0.836	0.335	1.12421759849314e-123	4	Aebp1
Smoc2.4	1.81901056784133e-126	0.803451661498447	0.661	0.153	2.84929815346666e-122	4	Smoc2
Rarres1	7.94787437120563e-123	0.290528004381508	0.285	0.02	1.24495504150565e-118	4	Rarres1
Serpine2.4	1.51089678083834e-120	0.781155665122747	0.77	0.231	2.36666871750518e-116	4	Serpine2
Cxcl1.2	3.1447227710275e-117	0.990284224748677	0.577	0.13	4.92589374853748e-113	4	Cxcl1
Timp1.3	2.11959021467594e-116	0.645662085527473	0.624	0.153	3.3201261122684e-112	4	Timp1
Pdgfra	3.32923688470866e-116	0.469702027282742	0.457	0.073	5.21491665620765e-112	4	Pdgfra
Ctsb.3	2.84318685528621e-115	0.564813778932804	0.982	0.656	4.45356789012031e-111	4	Ctsb
Col15a1.1	4.61226217394188e-114	0.768019054178601	0.674	0.189	7.22464746926256e-110	4	Col15a1
Osr2	7.0580802693686e-114	0.289813601153681	0.274	0.021	1.1055776933939e-109	4	Osr2
Sned1.2	3.61490305608739e-113	0.548320982314858	0.522	0.101	5.66238414705529e-109	4	Sned1
Tmsb4x.2	2.5350428093822e-111	-1.241949158262	0.862	0.976	3.97089105661629e-107	4	Tmsb4x
Sox9	2.79189656149374e-111	0.34217787186227	0.324	0.034	4.37322677392379e-107	4	Sox9
Fn1.4	1.71653728956602e-110	0.792452005137993	0.961	0.466	2.68878401037621e-106	4	Fn1
Abi3bp	3.60061176715984e-110	0.496024164007962	0.483	0.089	5.63999827207917e-106	4	Abi3bp
Adm	1.28012476536006e-108	0.321999962691555	0.277	0.023	2.00518743245999e-104	4	Adm
Abca9	5.04921103585497e-108	0.390754131985227	0.399	0.059	7.90908416656322e-104	4	Abca9
Saa1	8.10517639734196e-107	0.255724795957733	0.175	0.005	1.26959483087964e-102	4	Saa1
Prelp	1.0747872193235e-105	0.375327602753137	0.454	0.079	1.68354670034834e-101	4	Prelp
Islr.3	1.31438984534882e-105	0.471251298666808	0.582	0.132	2.05886025375439e-101	4	Islr
Ugcg	2.01677236804071e-101	0.482723087856024	0.527	0.118	3.15907223729897e-97	4	Ugcg
Nid1.2	1.93492436693076e-98	0.677933959142491	0.783	0.307	3.03086552836034e-94	4	Nid1
9130206I24Rik	2.19600134547054e-98	0.358037573989545	0.347	0.047	3.43981650754505e-94	4	9130206I24Rik
Fbn2.1	1.07403053050355e-97	0.512356407753096	0.457	0.087	1.68236142298076e-93	4	Fbn2
Cyp1b1	1.26175732614287e-96	0.278231083975348	0.274	0.027	1.97641667567018e-92	4	Cyp1b1
Lbp.2	1.22376174218487e-94	0.61908073569422	0.517	0.121	1.91690039295838e-90	4	Lbp
Entpd2.3	9.07857876671933e-92	0.473254473089308	0.556	0.141	1.42206857801892e-87	4	Entpd2
Abca8b	1.05180531500212e-90	0.340619007355524	0.352	0.054	1.64754784541932e-86	4	Abca8b
Csgalnact1	1.63015607884963e-90	0.268890356721044	0.292	0.035	2.55347648191006e-86	4	Csgalnact1
Igf1.4	1.04986450917509e-88	0.621585644590662	0.802	0.293	1.64450776717186e-84	4	Igf1
Serpina3n	9.98287657123823e-88	0.337384671533549	0.326	0.047	1.56371778611876e-83	4	Serpina3n
Cd302.2	4.15318102320377e-86	0.494957639443462	0.564	0.155	6.50554275474639e-82	4	Cd302
Tmem64	4.57601038824314e-85	0.474352356042311	0.475	0.113	7.16786267214406e-81	4	Tmem64
Spp1.4	5.56064273341925e-85	0.777649676590632	0.538	0.14	8.71019077762792e-81	4	Spp1
Prdx5.3	8.31779459556819e-85	0.604053760633073	0.687	0.258	1.3028993454498e-80	4	Prdx5
Serping1.4	9.712562018125e-85	0.63151752977114	0.786	0.301	1.5213757145191e-80	4	Serping1
Angptl7	1.15352797085606e-83	0.374989313366559	0.23	0.021	1.80688621354893e-79	4	Angptl7
Lama2	7.60764625894766e-81	0.356894443135154	0.407	0.084	1.19166171000156e-76	4	Lama2
Nt5e	8.38746041937878e-81	0.269984224657297	0.256	0.029	1.31381180009149e-76	4	Nt5e
Chl1.1	1.3306235079599e-80	0.394995898319609	0.355	0.062	2.08428866286838e-76	4	Chl1
Cxcl5	3.07245988830295e-80	0.341507184755206	0.206	0.017	4.81270116903775e-76	4	Cxcl5
Epb4.1l3	3.21542712013591e-80	0.307862803896849	0.345	0.058	5.03664504098088e-76	4	Epb4.1l3
Fzd2	3.37423548705339e-80	0.406057093126225	0.441	0.098	5.28540246692042e-76	4	Fzd2
Osmr	1.50902958513515e-79	0.349693317168368	0.36	0.066	2.36374394215569e-75	4	Osmr
Htra1	6.25101422561413e-79	0.45416706725506	0.525	0.143	9.79158868300198e-75	4	Htra1
C3.3	2.66389977890649e-78	0.52831122254665	0.478	0.114	4.17273261367913e-74	4	C3
C1s.3	9.00887272935171e-78	0.49396508353071	0.64	0.206	1.41114982432565e-73	4	C1s
Matn2.3	1.15258743999781e-77	0.442093763347159	0.527	0.146	1.80541296601257e-73	4	Matn2
Ctsk.1	2.09634232104527e-75	0.383400148545234	0.478	0.121	3.28371061168531e-71	4	Ctsk
Actb.2	3.23227349782937e-75	-0.824956106262492	0.971	0.99	5.06303320699993e-71	4	Actb
Serpinf1.4	6.1709646637629e-75	0.434897086458378	0.642	0.207	9.6661990493182e-71	4	Serpinf1
Timp3.1	2.52460007337853e-74	0.810930896850534	0.653	0.259	3.95453355494012e-70	4	Timp3
Cpe.4	4.19763273295797e-73	0.469127028085728	0.603	0.191	6.57517191290536e-69	4	Cpe
Fstl1.4	6.03508770384741e-73	0.525097353689203	0.974	0.586	9.45336137930659e-69	4	Fstl1
Sod3	4.24096249492135e-72	0.358139063860943	0.423	0.098	6.64304365204481e-68	4	Sod3
Pros1	1.36473149766988e-71	0.3536797023162	0.483	0.131	2.1377154179501e-67	4	Pros1
Col6a1.4	5.22774023510822e-71	0.506989594722963	0.705	0.267	8.18873230427352e-67	4	Col6a1
Pcolce.4	2.70180103225048e-68	0.462175041297076	0.668	0.245	4.23210113691716e-64	4	Pcolce
Scara5	1.6500343356246e-66	0.293327031003814	0.3	0.053	2.58461378332237e-62	4	Scara5
Casp4	1.97094651040272e-66	0.331079984308765	0.381	0.086	3.08729061389482e-62	4	Casp4
Olfml3.2	2.34633743555642e-66	0.415333372880445	0.501	0.148	3.67530295905557e-62	4	Olfml3
Dcbld2	4.30112774714779e-66	0.304492638947713	0.319	0.061	6.7372865031323e-62	4	Dcbld2
Col1a1.3	8.46362128080073e-65	0.405822599535991	1	0.682	1.32574163742463e-60	4	Col1a1
Sdc2	1.13115617195202e-64	0.374740920424781	0.488	0.145	1.77184302774564e-60	4	Sdc2
Steap3	2.2151584146335e-64	0.281533059237998	0.329	0.067	3.46982414068191e-60	4	Steap3
Lrp1.2	1.2551515969725e-63	0.460154360618048	0.59	0.205	1.96606946149772e-59	4	Lrp1
Sept11.3	7.19655434978356e-63	0.464889143567894	0.629	0.235	1.1272682733501e-58	4	Sept11
Aldh1a3	3.58712300807464e-62	0.394151309672184	0.295	0.056	5.61886947984812e-58	4	Aldh1a3
Cox6c	8.82164504315562e-61	0.520026319247981	0.872	0.567	1.3818224795599e-56	4	Cox6c
Parm1	3.21534602598885e-60	0.328390364613128	0.258	0.044	5.03651801510893e-56	4	Parm1
Spred1	6.77886034513776e-60	0.343443845947486	0.407	0.109	1.06184068446238e-55	4	Spred1
Col3a1.4	1.14508104803174e-59	0.395881490773867	0.997	0.734	1.79365495363692e-55	4	Col3a1
Pltp.1	1.51996482078697e-59	0.305844297946644	0.452	0.127	2.38087289528071e-55	4	Pltp
Loxl2.3	2.3476290749957e-59	0.420120927832537	0.527	0.174	3.67732618307326e-55	4	Loxl2
Fbn1.4	4.26716863007448e-59	0.366291865938253	0.687	0.261	6.68409294214867e-55	4	Fbn1
Phlda1	6.5902828652798e-59	0.469294007148088	0.457	0.138	1.03230190801743e-54	4	Phlda1
Plat	8.29728356045322e-58	0.338151131697366	0.399	0.109	1.29968649690939e-53	4	Plat
Bgn.4	1.10351344269011e-57	0.464057963279362	0.734	0.314	1.7285434566298e-53	4	Bgn
Il33	2.5380141529374e-57	0.332674011241365	0.355	0.085	3.97554536916115e-53	4	Il33
Ebf2	5.3486968966509e-55	0.306775347637082	0.36	0.092	8.37819881891397e-51	4	Ebf2
Nupr1	1.1403966048177e-54	0.364295857291538	0.363	0.094	1.78631724178645e-50	4	Nupr1
Il6st.2	1.13371385837019e-53	0.488423078029873	0.653	0.295	1.77584938775107e-49	4	Il6st
Rdh10	3.96146528576888e-53	0.303673193832287	0.292	0.063	6.20523922362837e-49	4	Rdh10
Ppic.2	2.46135089506739e-52	0.487968170305378	0.653	0.316	3.85546004203357e-48	4	Ppic
Scn7a.1	2.58508007614582e-52	0.310268096698099	0.418	0.121	4.04926943127482e-48	4	Scn7a
Col6a2.4	1.16165664018883e-50	0.367779290164891	0.621	0.243	1.81961896119179e-46	4	Col6a2
Hspa5.1	1.37743582813711e-50	0.448612990865632	0.982	0.82	2.15761548119396e-46	4	Hspa5
Serpine1	1.60257733956531e-50	0.359744160635954	0.243	0.046	2.5102771446951e-46	4	Serpine1
C1ra	2.01924399726923e-50	0.293726746404724	0.373	0.103	3.16294379732252e-46	4	C1ra
Ctsl.2	2.85263662441578e-50	0.421997249668526	0.731	0.37	4.46837000848487e-46	4	Ctsl
Igfbp4.3	5.41055629448543e-50	0.343720395619373	0.927	0.525	8.47509537968198e-46	4	Igfbp4
Vcan.3	6.9064751219957e-50	0.299959874111052	0.507	0.17	1.08183026310941e-45	4	Vcan
Hif1a	3.46303818510114e-49	0.348679823899073	0.517	0.191	5.42450301314242e-45	4	Hif1a
Pdrg1	5.24946286017403e-48	0.36622397497112	0.345	0.099	8.2227586241766e-44	4	Pdrg1
Medag	1.0282649824644e-47	0.301227021159084	0.36	0.102	1.61067426853223e-43	4	Medag
App	3.96310875771554e-47	0.387334647522357	0.896	0.592	6.20781355808562e-43	4	App
Colec12	4.50019046975328e-47	0.275153901443616	0.363	0.103	7.04909835182154e-43	4	Colec12
Cst3.4	1.40383167907397e-45	0.380783896325572	0.956	0.725	2.19896194210146e-41	4	Cst3
Ecm1	1.84196284325033e-45	0.269001734202534	0.418	0.135	2.88525059766731e-41	4	Ecm1
Fap	2.3088999694237e-44	0.289874480675468	0.368	0.112	3.61666091210529e-40	4	Fap
Meg3.4	2.46233574477362e-44	0.283963554874793	0.757	0.361	3.8570027106134e-40	4	Meg3
Efemp2.1	4.03798584929846e-43	0.262298105543347	0.389	0.125	6.3251010343411e-39	4	Efemp2
RP23-103I12.13.1	4.11015095350549e-43	0.278586835846441	0.368	0.114	6.438140453571e-39	4	RP23-103I12.13
Rps9.2	1.16916815900508e-42	-0.529816546186044	0.914	0.949	1.83138500426556e-38	4	Rps9
Lamc1.1	1.30023707934486e-41	0.307670495969884	0.47	0.177	2.03669136108578e-37	4	Lamc1
Cygb.4	1.45320456240337e-41	0.296768279300196	0.478	0.176	2.27629962654864e-37	4	Cygb
Sparc.3	8.58545649671613e-41	0.369767807403956	1	0.867	1.34482590564562e-36	4	Sparc
Angptl4	4.37389651693203e-40	0.257310524734018	0.329	0.099	6.85127150412232e-36	4	Angptl4
Fosb.1	3.9977548779731e-38	0.402480705142937	0.768	0.439	6.26208324085706e-34	4	Fosb
Rpl41	4.56965870214463e-38	-0.410429775356288	0.799	0.89	7.15791339103935e-34	4	Rpl41
Pfn1.1	2.04146759305971e-37	-0.547415280276592	0.572	0.758	3.19775483776874e-33	4	Pfn1
Emp1.2	4.96893028119475e-36	0.346739786167716	0.608	0.302	7.78333239246345e-32	4	Emp1
Mgp.3	1.63214926284837e-35	0.372288398568154	0.614	0.291	2.55659860532569e-31	4	Mgp
Rps24.1	8.96337415346842e-34	-0.533978017027296	0.859	0.905	1.40402292739929e-29	4	Rps24
Rps14.1	9.29485780285419e-34	-0.478696552321646	0.909	0.951	1.45594652623908e-29	4	Rps14
Tmsb10.2	3.71600661702792e-33	-0.516924053811153	0.303	0.582	5.82075276491253e-29	4	Tmsb10
Tcf4.3	7.15064760860891e-33	0.326038695274742	0.574	0.277	1.1200774414125e-28	4	Tcf4
Msn.2	8.08350513267092e-33	-0.434439489890035	0.091	0.406	1.26620024398157e-28	4	Msn
Cyr61.2	1.12710834510699e-32	0.397537434701382	0.491	0.223	1.76550251177559e-28	4	Cyr61
Srgn.3	2.134576040464e-32	-0.979063134281858	0.042	0.334	3.34359990978281e-28	4	Srgn
Cfl1.1	2.18365288257544e-32	-0.455491406975711	0.337	0.602	3.42047387526618e-28	4	Cfl1
S100a6.3	2.35331952872336e-32	0.334442367322835	0.963	0.749	3.68623970979227e-28	4	S100a6
Rps3	1.90926422597499e-31	-0.450729691357877	0.888	0.928	2.99067148356722e-27	4	Rps3
Rpl32	5.79994498840064e-31	-0.476491125928133	0.862	0.906	9.08503382983076e-27	4	Rpl32
Calm1.2	1.60754947839434e-30	-0.473347438273561	0.815	0.893	2.51806550295689e-26	4	Calm1
H2-D1.4	2.87353845333578e-30	-0.758945266393731	0.637	0.747	4.50111063330517e-26	4	H2-D1
Saa3	4.12710672933878e-29	0.488556087101467	0.125	0.021	6.46469998083627e-25	4	Saa3
Rbp1.3	1.10009222542657e-28	0.267072781709149	0.462	0.2	1.72318446190818e-24	4	Rbp1
Rps5	3.30225729650918e-28	-0.411330897371944	0.817	0.898	5.17265582925198e-24	4	Rps5
Igfbp5.2	6.94044595644175e-28	0.65183786391215	0.554	0.301	1.08715145461704e-23	4	Igfbp5
Ier2.2	3.3267293480215e-27	0.304699371539842	0.757	0.479	5.21098885074087e-23	4	Ier2
Dnajb1	1.10985261029835e-26	0.324087808810545	0.407	0.181	1.73847312877133e-22	4	Dnajb1
Lamb1.2	2.98180472731377e-26	0.274512216135513	0.454	0.213	4.67069892486429e-22	4	Lamb1
Rpl14	6.21891284240822e-26	-0.402192492774639	0.655	0.785	9.74130507634824e-22	4	Rpl14
Rplp0.1	2.11781489411099e-25	-0.421977353163812	0.775	0.854	3.31734525013545e-21	4	Rplp0
Crip1	4.08108098917363e-25	-0.624668109330736	0.407	0.614	6.39260526144157e-21	4	Crip1
Rpl8	8.30859449352388e-25	-0.370952405651559	0.789	0.874	1.30145824146558e-20	4	Rpl8
Rpl4	9.38683268588417e-25	-0.391550010567194	0.802	0.886	1.4703534719169e-20	4	Rpl4
Gnas.2	9.60663555098018e-25	-0.578827880557379	0.752	0.827	1.50478339270554e-20	4	Gnas
Rps26	1.37084615371198e-24	-0.403942347946471	0.843	0.894	2.14729341517445e-20	4	Rps26
H2-Aa.4	4.13026208742986e-24	-1.31203290590074	0.013	0.238	6.46964253375013e-20	4	H2-Aa
Ptma	5.8904621446486e-24	-0.3190694981795	0.086	0.34	9.22681990337757e-20	4	Ptma
Hsp90b1.1	6.65990811340107e-24	0.256281501902387	0.963	0.829	1.04320800688314e-19	4	Hsp90b1
Mbnl2	8.15425981364426e-24	0.300109723109649	0.509	0.28	1.27728325720924e-19	4	Mbnl2
Cd74.4	1.90758115313621e-23	-1.63510651722331	0.044	0.273	2.98803511827255e-19	4	Cd74
Fxyd5.2	4.41883692791342e-23	-0.372663817254049	0.037	0.267	6.92166616388358e-19	4	Fxyd5
Mbnl1	2.64368465929826e-22	-0.317573434696716	0.055	0.285	4.1410676503248e-18	4	Mbnl1
Ptprc.4	9.71095388382558e-22	-0.46571886378685	0.008	0.211	1.52112381636244e-17	4	Ptprc
Cd52.4	1.14349518938672e-21	-0.535534114649248	0.016	0.222	1.79117086465536e-17	4	Cd52
Rps10	1.21817887282205e-21	-0.346564383219898	0.76	0.832	1.90815538638846e-17	4	Rps10
Tnc.4	1.48629361769015e-21	-0.695026227304667	0.023	0.232	2.32813032274985e-17	4	Tnc
mt-Nd1.2	2.05372413723688e-21	-0.344482485231026	0.77	0.859	3.21695348856785e-17	4	mt-Nd1
Tagln2.1	2.0906507700475e-21	-0.361685194009093	0.159	0.395	3.2747953662024e-17	4	Tagln2
mt-Rnr2	2.41781964779571e-21	-0.32463114123763	1	0.999	3.7872726963072e-17	4	mt-Rnr2
Eef1a1	2.74457690359985e-21	-0.341643303247376	0.734	0.807	4.29910526179881e-17	4	Eef1a1
Laptm5.4	3.66589815640248e-21	-0.392561456675568	0.013	0.214	5.74226287218884e-17	4	Laptm5
Gnb2l1	5.47750210465367e-21	-0.331540974448309	0.822	0.862	8.57995929672951e-17	4	Gnb2l1
Csrp2.2	7.09730974111801e-21	-0.280014502292438	0.016	0.218	1.11172259784873e-16	4	Csrp2
Rplp2	7.17913584539834e-21	-0.344012124256096	0.757	0.828	1.1245398388232e-16	4	Rplp2
Eef2	8.20757134016564e-21	-0.342177716278798	0.389	0.594	1.28563397472355e-16	4	Eef2
Ifitm2.2	8.41281158662134e-21	0.257945382101865	0.744	0.498	1.31778280692837e-16	4	Ifitm2
B2m.4	9.2395356846318e-21	-0.534826744927179	0.896	0.918	1.44728086964072e-16	4	B2m
Rpl37	1.86443949376387e-20	-0.352081006976561	0.407	0.595	2.92045802303173e-16	4	Rpl37
Ncl	2.96604187485078e-20	-0.404721584923042	0.394	0.592	4.64600799276626e-16	4	Ncl
Rps21.2	3.67096904438112e-20	-0.355067815763715	0.869	0.886	5.75020591111858e-16	4	Rps21
Rps19.1	4.93456678838641e-20	-0.460941791910876	0.574	0.704	7.72950541732847e-16	4	Rps19
Anp32a	6.73067056558072e-20	-0.31444393918138	0.125	0.352	1.05429223739256e-15	4	Anp32a
Actn4	9.31517033349508e-20	-0.286563223552195	0.07	0.284	1.45912828103867e-15	4	Actn4
Aspn.4	2.68755690864728e-19	-0.535328848429645	0.031	0.225	4.20978914170511e-15	4	Aspn
Arhgdib.3	2.94820856869319e-19	-0.32965672121617	0.008	0.191	4.61807390200101e-15	4	Arhgdib
H2-Ab1.4	3.08128058917498e-19	-1.1375567614529	0.044	0.241	4.82651791488369e-15	4	H2-Ab1
Ctss.4	4.82516609488026e-19	-0.885195182113965	0.023	0.211	7.55814017102043e-15	4	Ctss
Cd200.2	8.99898915372466e-19	-0.277054874199047	0.031	0.226	1.40960166103943e-14	4	Cd200
Ablim1.2	9.5249281890131e-19	-0.276736268956079	0.013	0.195	1.49198475152701e-14	4	Ablim1
Rps11	1.07339956822384e-18	-0.368376365444445	0.593	0.703	1.68137308366583e-14	4	Rps11
Gm9843.2	1.52684063730699e-18	-0.35255871660201	0.258	0.469	2.39164317427768e-14	4	Gm9843
Cnn2	2.44872171475558e-18	-0.268230053731271	0.026	0.211	3.83567769399315e-14	4	Cnn2
Arl6ip1	7.61093706855395e-18	-0.325998824657104	0.102	0.308	1.19217718241829e-13	4	Arl6ip1
Rpl13a	7.90537839877744e-18	-0.3681164428999	0.937	0.938	1.2382984723845e-13	4	Rpl13a
Lcp1.3	1.54129905296863e-17	-0.304376782611484	0.005	0.171	2.41429083657007e-13	4	Lcp1
Tyrobp.4	1.82600177808045e-17	-0.480154679012231	0.008	0.175	2.86024918518522e-13	4	Tyrobp
Ehd4.2	1.89513963307222e-17	-0.389025719827934	0.031	0.209	2.96854672124433e-13	4	Ehd4
Myh9.1	3.04643544363038e-17	-0.280231623697711	0.084	0.28	4.77193647890263e-13	4	Myh9
Anp32b	3.69998588323003e-17	-0.308733122797329	0.149	0.36	5.79565788749152e-13	4	Anp32b
Itih5.2	5.34609666686415e-17	-0.287634601468411	0.018	0.19	8.37412581897601e-13	4	Itih5
Ets1.2	1.0251940818921e-16	-0.254584015531077	0.023	0.194	1.60586400987579e-12	4	Ets1
mt-Nd2.1	1.40652223427846e-16	-0.313596509125125	0.319	0.531	2.20317642777378e-12	4	mt-Nd2
Fcer1g.4	1.42650756236257e-16	-0.477678204356276	0.01	0.171	2.23448144568473e-12	4	Fcer1g
Cd53.3	2.43285960188425e-16	-0.252832311126173	0	0.152	3.81083128039149e-12	4	Cd53
Rac2.3	2.60228358670675e-16	-0.295138841626548	0.003	0.157	4.07621701021746e-12	4	Rac2
Tpm3.1	2.72261679713068e-16	-0.289432028190928	0.178	0.378	4.26470695102549e-12	4	Tpm3
Fkbp1a.3	3.75289739834966e-16	-0.310194221452232	0.144	0.343	5.87853848477491e-12	4	Fkbp1a
Gpx1.2	6.01982152284669e-16	-0.386242288488724	0.379	0.543	9.42944843338705e-12	4	Gpx1
Ptn.2	9.55000812508173e-16	-0.372999053400919	0.021	0.181	1.4959132727128e-11	4	Ptn
Rps15	9.74741017487927e-16	-0.322563170941258	0.841	0.871	1.52683432979309e-11	4	Rps15
Hsp90ab1.2	9.85430114735607e-16	-0.317180399084549	0.958	0.95	1.54357773172186e-11	4	Hsp90ab1
H2-Eb1.4	9.90681158454881e-16	-0.650734725351097	0.018	0.176	1.55180296660373e-11	4	H2-Eb1
Rpl37a	1.0579770027574e-15	-0.27886958829964	0.452	0.616	1.65721517711919e-11	4	Rpl37a
Lrrc58	1.21502771318098e-15	-0.251887349748646	0.144	0.342	1.90321940992668e-11	4	Lrrc58
Rps3a1	1.6735182428906e-15	-0.338787888438318	0.637	0.717	2.62139897566384e-11	4	Rps3a1
Hnrnpa2b1	2.16504190284766e-15	-0.285624125155003	0.718	0.791	3.39132163662057e-11	4	Hnrnpa2b1
Rps26-ps1	3.09875578726848e-15	-0.257609805202629	0.183	0.382	4.85389106517735e-11	4	Rps26-ps1
Stk17b.3	5.68033126525864e-15	-0.305856008463111	0.016	0.167	8.89767089390114e-11	4	Stk17b
Fyb.2	7.10887655263199e-15	-0.252698439125417	0.005	0.148	1.11353442320428e-10	4	Fyb
Gpx3.3	7.59569885841382e-15	-0.304114853941894	0.016	0.167	1.18979026918194e-10	4	Gpx3
Tsc22d3	8.18008342113108e-15	-0.254631652330995	0.034	0.194	1.28132826708597e-10	4	Tsc22d3
Gatm.3	8.86049726316403e-15	-0.255116288418488	0.005	0.147	1.38790829130201e-10	4	Gatm
Cotl1.3	1.28714248610399e-14	-0.272367129337622	0.047	0.208	2.01617999023329e-10	4	Cotl1
Rps4x	1.47493874812289e-14	-0.300538006304319	0.347	0.512	2.3103440550597e-10	4	Rps4x
Gnai2.1	1.49898552734791e-14	-0.264115768971906	0.227	0.413	2.34801093003777e-10	4	Gnai2
Sdpr.4	1.86057195366437e-14	-0.332395298878518	0.016	0.162	2.91439990821987e-10	4	Sdpr
Rps15a	1.9220049359736e-14	-0.312133054182843	0.723	0.805	3.01062853170905e-10	4	Rps15a
Dek	2.2603939026734e-14	-0.262542348915324	0.099	0.274	3.54068100914761e-10	4	Dek
Ddx5.1	3.23314666871643e-14	-0.293425040712096	0.812	0.826	5.06440094187741e-10	4	Ddx5
Cd14.3	3.78097120855119e-14	-0.566962065976991	0.013	0.155	5.92251330107458e-10	4	Cd14
Fabp4.3	3.95401622651148e-14	-1.03051071583118	0.034	0.184	6.19357101720758e-10	4	Fabp4
Filip1l.2	4.62553829819552e-14	-0.398059925134098	0.097	0.265	7.24544319029346e-10	4	Filip1l
Mest.4	4.7573221729211e-14	-0.670907215836152	0.065	0.223	7.45186945166361e-10	4	Mest
Aplp2.2	4.94999438804571e-14	-0.269094750489156	0.102	0.276	7.7536712094348e-10	4	Aplp2
S100a4.3	5.39655867268691e-14	-0.402533193084168	0.044	0.197	8.45316950489677e-10	4	S100a4
Atp2b1.1	6.81001534337784e-14	-0.288390189280174	0.117	0.292	1.06672080338671e-09	4	Atp2b1
Gpr116.4	1.19789492204467e-13	-0.269285462800214	0.01	0.145	1.87638260589077e-09	4	Gpr116
Wdr89	1.28450596502192e-13	-0.284363751008337	0.313	0.487	2.01205014361033e-09	4	Wdr89
Rps20	1.43646681212318e-13	-0.32834661211361	0.906	0.913	2.25008161450975e-09	4	Rps20
Rpl39	1.74289988075073e-13	-0.299231496823433	0.749	0.797	2.73007837320794e-09	4	Rpl39
Rpl18	1.82211541499504e-13	-0.252445045004967	0.225	0.411	2.85416158604824e-09	4	Rpl18
Zeb2.4	1.9085674227336e-13	-0.342911778044889	0.125	0.291	2.98958001096991e-09	4	Zeb2
Esam.4	2.13402290249317e-13	-0.269495348413326	0.021	0.161	3.34273347446529e-09	4	Esam
Clic1	2.15827135877279e-13	-0.251530427197624	0.188	0.368	3.3807162563817e-09	4	Clic1
Myl12a.1	2.31000396261769e-13	-0.291028441276377	0.381	0.537	3.61839020704435e-09	4	Myl12a
Tagln.3	3.68823531247621e-13	-0.489503777579549	0.008	0.137	5.77725179346273e-09	4	Tagln
Clta.1	5.17260015493829e-13	-0.252800112063163	0.188	0.362	8.10236088269534e-09	4	Clta
Pecam1.4	6.03932830815281e-13	-0.359403822462492	0.021	0.155	9.46000386189056e-09	4	Pecam1
Ctla2a.4	6.30763918683303e-13	-0.49411535515486	0.023	0.158	9.88028602225526e-09	4	Ctla2a
Arpc2.2	1.05176697859201e-12	-0.304930784394885	0.462	0.588	1.64748779526652e-08	4	Arpc2
Aqp1.4	1.10010891233792e-12	-0.566360167241958	0.029	0.165	1.72321060028612e-08	4	Aqp1
Txn1	1.39501053543029e-12	-0.294404280949887	0.285	0.445	2.18514450269801e-08	4	Txn1
Cdc42	1.5024281986529e-12	-0.271621912461234	0.347	0.504	2.35340353036991e-08	4	Cdc42
Apoe.3	1.65340048533678e-12	-1.78507847474905	0.603	0.69	2.58988652023154e-08	4	Apoe
Col14a1.4	1.7779179301984e-12	-0.411516249962193	0.078	0.226	2.78493064586278e-08	4	Col14a1
Cryab.4	1.80923367041215e-12	-0.333747387867126	0.034	0.172	2.83398362133359e-08	4	Cryab
Rpsa	2.86332742614322e-12	-0.260817168109355	0.225	0.394	4.48511608031074e-08	4	Rpsa
H3f3b.1	2.96887069164834e-12	-0.298675453792707	0.313	0.47	4.65043905139795e-08	4	H3f3b
Lrg1.4	3.36359225352514e-12	-0.452269837291247	0.026	0.155	5.26873090592177e-08	4	Lrg1
Plek.3	4.06860179539571e-12	-0.261898942142279	0.005	0.122	6.37305785230785e-08	4	Plek
Egfl7.4	7.10392006913272e-12	-0.316785616309416	0.023	0.148	1.11275803962895e-07	4	Egfl7
Ly6c1.3	7.52764086554627e-12	-0.352355036197528	0.05	0.185	1.17912966517917e-07	4	Ly6c1
Rps8	9.0022607186261e-12	-0.261030256444248	0.517	0.628	1.41011411896559e-07	4	Rps8
Rpl23	1.21549315482845e-11	-0.266033427413837	0.418	0.554	1.90394847772328e-07	4	Rpl23
Shfm1	1.31808965941634e-11	-0.257622162869943	0.298	0.455	2.06465564250976e-07	4	Shfm1
Nes.2	1.32041642616437e-11	-0.256855091012038	0.029	0.155	2.06830028994388e-07	4	Nes
Rpl22	2.80391186325323e-11	-0.282726525369232	0.661	0.697	4.39204754259986e-07	4	Rpl22
Dpt.4	4.16808594020254e-11	-0.422902951465814	0.026	0.146	6.52888981673326e-07	4	Dpt
Ngfr.3	5.56616665733302e-11	-0.258299891900756	0.01	0.12	8.71884345204644e-07	4	Ngfr
Lyz2.4	6.40330923175648e-11	-1.61106677333215	0.099	0.238	1.00301435806233e-06	4	Lyz2
Gas6.1	7.15157740864251e-11	-0.262230027846729	0.034	0.157	1.12022308528976e-06	4	Gas6
Scarb1.2	7.86434190765416e-11	-0.252564816013136	0.01	0.12	1.23187051641495e-06	4	Scarb1
Plvap.4	1.03880495474225e-10	-0.342668008734238	0.021	0.134	1.62718408110826e-06	4	Plvap
Igkc.4	1.31835374357083e-10	-0.798750717245571	0.01	0.116	2.06506930392935e-06	4	Igkc
Plp1.4	1.43096494921775e-10	-0.521269289224877	0.023	0.136	2.24146349645468e-06	4	Plp1
Postn.4	3.43123184875427e-10	-0.846572757265624	0.431	0.494	5.37468156788869e-06	4	Postn
Cyba.4	3.62948652271254e-10	-0.33109375017209	0.136	0.269	5.68522768917692e-06	4	Cyba
Sf3b1	6.25690369964439e-10	-0.250087811199489	0.24	0.385	9.80081395512298e-06	4	Sf3b1
H2-K1.4	6.56494324204948e-10	-0.407637393863107	0.509	0.584	1.02833270943463e-05	4	H2-K1
Hnrnpu	7.21880929924668e-10	-0.258040364384712	0.439	0.55	1.130754288634e-05	4	Hnrnpu
Dbi.4	7.65954062846584e-10	-0.468052678033976	0.185	0.32	1.19979044404289e-05	4	Dbi
Tubb5.2	8.86917572377516e-10	-0.291176884282067	0.214	0.353	1.38926768537214e-05	4	Tubb5
Acta2.4	1.06449332173799e-09	-0.67389330553226	0.013	0.112	1.66742233917039e-05	4	Acta2
Cilp.4	1.80019432984753e-09	-0.335614773531479	0.023	0.127	2.81982439827318e-05	4	Cilp
H19.4	2.07223434732331e-09	0.432416726231799	0.332	0.2	3.24594788164723e-05	4	H19
Serbp1	2.15830970113033e-09	-0.258961579458578	0.564	0.642	3.38077631585054e-05	4	Serbp1
Ybx1	5.82053082031649e-09	-0.262106138557176	0.525	0.596	9.11727947694376e-05	4	Ybx1
Shisa5.1	5.93006399763287e-09	-0.254230169749364	0.112	0.235	9.28885224589213e-05	4	Shisa5
Rbm25	1.35321265525775e-08	-0.274756825802365	0.305	0.43	0.000211967230319574	4	Rbm25
Mpeg1.4	1.55130058183919e-08	-0.324946309905768	0.029	0.123	0.000242995723139291	4	Mpeg1
Lgals3.2	1.92843263830829e-08	-0.303604879832902	0.076	0.191	0.000302069688464611	4	Lgals3
Clec3b.4	1.54555580015872e-07	-0.27094659275029	0.034	0.121	0.00242095860536861	4	Clec3b
Myl9.3	1.63266371755359e-07	-0.398484567937882	0.031	0.118	0.00255740444717595	4	Myl9
Malat1.2	4.70977238635487e-07	0.251770571234932	0.992	0.988	0.00737738746598626	4	Malat1
mt-Rnr1.1	2.18256907644473e-06	-0.296331541477026	0.546	0.599	0.0341877620134303	4	mt-Rnr1
Itgb8.4	4.93106603254257e-06	-0.254359812583538	0.044	0.119	0.0772402183337468	4	Itgb8
Ctsd.4	1.57701394517235e-05	-0.605242005919457	0.245	0.327	0.247023464371796	4	Ctsd
Rgs5.4	4.42498861451753e-05	-0.897249792303389	0.05	0.115	0.693130216578025	4	Rgs5
Ccdc80.3	5.62664085256999e-05	-0.269113980333876	0.188	0.264	0.881357023146563	4	Ccdc80
Fth1.4	5.73048585039197e-05	-0.31337344145468	0.992	0.962	0.897623303605398	4	Fth1
Sparcl1.3	8.5854075449961e-05	-0.266990936530797	0.603	0.412	1	4	Sparcl1
Arpc1b.3	0.000133846701262401	-0.352259093790736	0.674	0.643	1	4	Arpc1b
Vim.2	0.000180548984053567	-0.416981253851242	0.948	0.868	1	4	Vim
Atf3.3	0.000445594279726459	-0.322587397433308	0.183	0.25	1	4	Atf3
Psap.3	0.00136623056926324	-0.379261644383738	0.342	0.385	1	4	Psap
Igkc.5	0	2.46034790828456	0.903	0.019	0	5	Igkc
Cd74.5	0	1.92898854303659	0.99	0.17	0	5	Cd74
H2-Aa.5	0	1.63864743060759	0.971	0.134	0	5	H2-Aa
H2-Ab1.5	0	1.46796859790114	0.971	0.14	0	5	H2-Ab1
Ms4a1	0	1.38242394704422	0.709	0.006	0	5	Ms4a1
H2-Eb1.5	0	1.28158875211967	0.861	0.084	0	5	H2-Eb1
Cd37	0	0.973093189143278	0.657	0.044	0	5	Cd37
H2-DMb2	0	0.884735017850536	0.639	0.021	0	5	H2-DMb2
Cd79b	0	0.873239026204095	0.576	0.011	0	5	Cd79b
Bank1	0	0.723201304553429	0.448	0.003	0	5	Bank1
Faim3	0	0.610501880368558	0.416	0.001	0	5	Faim3
Ighm	1.38137574862036e-301	1.32399489753217	0.508	0.017	2.16378697263893e-297	5	Ighm
Ly6d	3.46071032544002e-298	0.763921052382634	0.406	0.003	5.42085665376925e-294	5	Ly6d
Iglc2	5.04223623712722e-290	0.76129089394586	0.403	0.004	7.89815884183607e-286	5	Iglc2
Cd83.1	2.76440480604795e-282	0.909157701081458	0.613	0.043	4.33016368819351e-278	5	Cd83
Cd19	1.15924422387787e-267	0.479273631776958	0.361	0.003	1.81584015228229e-263	5	Cd19
Tnfrsf13c	2.91819726582956e-263	0.486467784281808	0.361	0.003	4.57106419719543e-259	5	Tnfrsf13c
Cr2	4.47972239003248e-257	0.54643391502937	0.351	0.003	7.01703715174688e-253	5	Cr2
Fcrla	2.58493035883326e-244	0.493992334275393	0.332	0.003	4.04903491407641e-240	5	Fcrla
Mzb1	5.36858747381013e-238	0.632943214841238	0.319	0.002	8.40935541897619e-234	5	Mzb1
Fcer2a	9.63197569700385e-234	0.470100993028492	0.319	0.003	1.50875267317868e-229	5	Fcer2a
Stk17b.4	4.66291541473555e-220	0.991290679658229	0.681	0.095	7.30399070564176e-216	5	Stk17b
Cd72	1.59361835045054e-210	0.552614688645865	0.406	0.019	2.49624378414572e-206	5	Cd72
Cd79a	1.66362105040389e-208	0.377800049724676	0.272	0.001	2.60589601335265e-204	5	Cd79a
Ptprcap	3.59862441104954e-198	0.64435715563524	0.463	0.034	5.636885277468e-194	5	Ptprcap
Pax5	1.77118750346142e-195	0.321400361262551	0.264	0.002	2.77438810542196e-191	5	Pax5
Cd22	6.74634588013125e-191	0.414906377385829	0.327	0.011	1.05674761866376e-186	5	Cd22
Cd52.5	9.34870012439721e-190	1.01958333301042	0.757	0.141	1.46438038748558e-185	5	Cd52
H2-Ob	2.47276705285946e-186	0.397905854002695	0.304	0.008	3.87334231159905e-182	5	H2-Ob
Napsa	1.25933059996695e-177	0.478960602913807	0.372	0.021	1.97261545178823e-173	5	Napsa
Gm19980	5.80390939449926e-177	0.318742300081074	0.236	0.001	9.09124367554364e-173	5	Gm19980
Vpreb3	2.1904645241099e-164	0.316554976266073	0.22	0.001	3.43114363056574e-160	5	Vpreb3
Pou2af1	1.25235071739985e-162	0.430723520090382	0.236	0.003	1.96168216373513e-158	5	Pou2af1
Coro1a	5.74234313634128e-149	0.655760815015879	0.539	0.083	8.99480628876498e-145	5	Coro1a
Siglecg	1.55203745202425e-146	0.301087833385934	0.223	0.004	2.43111146485079e-142	5	Siglecg
Rel	1.85612899550025e-141	0.563272897683038	0.377	0.036	2.9074404585516e-137	5	Rel
Cxcr5	1.31738782718977e-139	0.279395634493246	0.204	0.003	2.06355629251005e-135	5	Cxcr5
Fcrl1	1.49430559266166e-139	0.276010597082554	0.202	0.003	2.34068028034522e-135	5	Fcrl1
H2-Oa	1.93859457665717e-134	0.372786813226209	0.254	0.011	3.03661454487579e-130	5	H2-Oa
Cd24a	1.5772927532624e-132	0.552364784292941	0.374	0.038	2.47067136871022e-128	5	Cd24a
Rps24.2	2.14063186541241e-127	0.873419140358477	0.997	0.89	3.35308575398201e-123	5	Rps24
Rps19.2	3.63133848904662e-126	1.00261737910623	0.937	0.665	5.68812860924263e-122	5	Rps19
Ptpn6	4.4373310390537e-125	0.60727528206723	0.453	0.068	6.95063533957371e-121	5	Ptpn6
Rpl13a.1	1.01036441191199e-120	0.79024466278844	1	0.932	1.58263481481894e-116	5	Rpl13a
Arhgdib.4	6.42657012435343e-119	0.714098300049429	0.576	0.129	1.00665794427872e-114	5	Arhgdib
Ccr7	7.45686386631143e-118	0.376177979732712	0.233	0.011	1.16804315601902e-113	5	Ccr7
Cytip	7.55529044838554e-118	0.506469678379173	0.414	0.056	1.18346069583511e-113	5	Cytip
Hvcn1	1.51272773972404e-117	0.328157456440471	0.267	0.018	2.36953673150374e-113	5	Hvcn1
Ptprc.5	2.13166173990905e-117	0.671560186612362	0.631	0.143	3.33903494939354e-113	5	Ptprc
Gpr171	8.24927464887099e-113	0.344474758322763	0.238	0.014	1.29216638099915e-108	5	Gpr171
Rps20.1	4.72130745057439e-112	0.775145069541792	0.995	0.904	7.39545599057973e-108	5	Rps20
H2-DMa.1	6.28785317653884e-108	0.486401849926029	0.406	0.061	9.84929321573043e-104	5	H2-DMa
Sparc.4	2.96060445404209e-107	-1.59047735325967	0.688	0.901	4.63749081681152e-103	5	Sparc
Btla	3.94021563723325e-105	0.256174576344843	0.196	0.008	6.17195377416217e-101	5	Btla
Cd69	2.42959116575437e-104	0.331229127292956	0.228	0.014	3.80571160203764e-100	5	Cd69
Rac2.4	1.32112722124387e-103	0.578812920090714	0.505	0.102	2.06941367935639e-99	5	Rac2
P2ry10	1.17867485380333e-101	0.39270790759668	0.267	0.023	1.84627629099754e-97	5	P2ry10
Gpr183	4.04013093298933e-100	0.451446790712178	0.264	0.024	6.32846109343449e-96	5	Gpr183
Rps5.1	1.08903854960269e-98	0.708493900554287	0.995	0.878	1.70586998409765e-94	5	Rps5
Rps3.1	1.67263708490277e-97	0.691194424178724	0.997	0.916	2.6200187297917e-93	5	Rps3
Mef2c	1.3964380534501e-96	0.669963644889418	0.492	0.115	2.18738056692424e-92	5	Mef2c
Rps15.1	1.50102659151125e-94	0.699564490048204	0.987	0.855	2.35120805294322e-90	5	Rps15
Rpl32.1	4.37199510021252e-94	0.680832077799927	0.997	0.891	6.84829312497289e-90	5	Rpl32
Rps10.1	3.67610360615468e-93	0.650385081932858	0.958	0.81	5.7582486886807e-89	5	Rps10
Blnk	5.88403142208948e-93	0.252169894241278	0.241	0.02	9.21674681956096e-89	5	Blnk
Stap1	1.25357853049487e-92	0.264720609817956	0.199	0.012	1.96360541016717e-88	5	Stap1
Irf8	1.39440788473182e-89	0.395989218253623	0.338	0.05	2.18420051064393e-85	5	Irf8
Ralgps2	3.71302580173605e-89	0.354508818915024	0.264	0.028	5.81608361583935e-85	5	Ralgps2
Rps15a.1	4.93041154440772e-88	0.674105333645583	0.929	0.782	7.72299664316025e-84	5	Rps15a
Ifi30.1	2.25873515278825e-86	0.526451106165985	0.414	0.084	3.53808274332752e-82	5	Ifi30
Btk	6.65816929154417e-86	0.267570992700522	0.212	0.017	1.04293563782748e-81	5	Btk
Vim.3	8.59016016070309e-86	-1.06597185014052	0.615	0.904	1.34556268757253e-81	5	Vim
Rps26.1	3.20576686195485e-85	0.64344526736668	0.99	0.878	5.02151321256607e-81	5	Rps26
Cxcr4.1	4.35950414598792e-85	0.458731631796848	0.374	0.067	6.82872729427548e-81	5	Cxcr4
Rpl8.1	1.48307667349349e-83	0.66046694817036	0.976	0.853	2.3230913013602e-79	5	Rpl8
Cd53.4	7.73818980173213e-83	0.455489012190711	0.458	0.103	1.21211005054332e-78	5	Cd53
Rps9.3	1.14264705922071e-82	0.60071270431718	1	0.94	1.78984235356331e-78	5	Rps9
Rasgef1b	2.2271756310782e-82	0.253723095841729	0.202	0.015	3.4886479085209e-78	5	Rasgef1b
Lrmp	5.33884683592565e-82	0.383604838641261	0.259	0.031	8.36276968379394e-78	5	Lrmp
S100a6.4	6.49109687744429e-81	-0.960649555743935	0.44	0.806	1.01676541488287e-76	5	S100a6
Igj	2.03486168202077e-79	0.949473629758035	0.136	0.004	3.18740733871734e-75	5	Igj
App.1	3.82440937505142e-79	-0.697770789299807	0.157	0.672	5.99055484508055e-75	5	App
Rplp2.1	2.36783507189333e-78	0.645764643922262	0.953	0.807	3.70897685661372e-74	5	Rplp2
Rpl4.1	4.08110129004599e-78	0.629909740404546	0.987	0.865	6.39263706072804e-74	5	Rpl4
Limd2	1.66077978631506e-77	0.449982516034677	0.38	0.078	2.60144545728392e-73	5	Limd2
Rps3a1.1	7.53822412721709e-77	0.663234016219465	0.924	0.686	1.18078742728729e-72	5	Rps3a1
March1	4.22736148484943e-76	0.342461382867084	0.236	0.026	6.62173902986815e-72	5	March1
Actb.3	3.674468966728e-75	0.578030890080128	1	0.987	5.75568818948274e-71	5	Actb
Lgals1.4	5.56116681675182e-75	-0.945940974931677	0.466	0.8	8.71101170176006e-71	5	Lgals1
Itgb1.2	2.44743828002919e-74	-0.710389012083714	0.225	0.7	3.83366732183772e-70	5	Itgb1
H2-DMb1.1	3.39480509162684e-74	0.333141493249596	0.301	0.048	5.31762269552429e-70	5	H2-DMb1
Pfn1.2	2.4210387995806e-72	0.654412681213636	0.906	0.722	3.79231517566306e-68	5	Pfn1
Serp1	3.14145260743717e-71	0.621331055790531	0.563	0.209	4.92077136428959e-67	5	Serp1
Srgn.4	5.78511723458946e-71	0.343574218756873	0.688	0.264	9.06180763626094e-67	5	Srgn
Btg1.1	8.47470476854028e-69	0.530950020768033	0.482	0.145	1.32747775494415e-64	5	Btg1
Sp140	9.90240452510475e-69	0.365902458072099	0.293	0.05	1.55111264481241e-64	5	Sp140
Cd63.2	2.55388453394901e-67	-0.776789005005514	0.194	0.646	4.00040473397773e-63	5	Cd63
Ifitm3.2	1.39971000764524e-66	-0.841215848929775	0.23	0.671	2.1925057559755e-62	5	Ifitm3
Rpl39.1	1.86288385632603e-66	0.584286913997551	0.929	0.777	2.91802127254909e-62	5	Rpl39
Rps21.3	2.65772079008448e-65	0.563227923398683	0.982	0.873	4.16305384558833e-61	5	Rps21
Syk	2.87803178928996e-65	0.403156319150956	0.332	0.07	4.50814899474379e-61	5	Syk
Serpinh1.3	1.73793475991281e-63	-0.716653016046967	0.089	0.557	2.72230100792743e-59	5	Serpinh1
Shisa5.2	1.83594728486218e-63	0.611017710095145	0.524	0.19	2.87582782700811e-59	5	Shisa5
Gnb2l1.1	4.01496276829588e-63	0.527760432966398	0.966	0.847	6.28903768025867e-59	5	Gnb2l1
Rps14.2	1.31270461963006e-62	0.524398059285039	0.992	0.942	2.05622051618853e-58	5	Rps14
Il2rg	1.8632476594025e-62	0.427771488426301	0.351	0.08	2.91859113368808e-58	5	Il2rg
Pabpc1	2.17437046272838e-62	0.588417036414987	0.987	0.879	3.40593389281774e-58	5	Pabpc1
Ifitm2.3	2.68564109325249e-62	-0.670579308790279	0.099	0.568	4.2067882084707e-58	5	Ifitm2
Dusp2	2.214057633355e-61	0.383544275420595	0.312	0.063	3.46809987688727e-57	5	Dusp2
Scd1	1.47457797250665e-60	0.372956848176953	0.309	0.064	2.30977893613442e-56	5	Scd1
Laptm4a.1	1.63950725953703e-60	-0.603994530338402	0.39	0.772	2.56812417133881e-56	5	Laptm4a
Igfbp7.4	7.75112278899411e-60	-1.30312618866909	0.647	0.811	1.21413587366804e-55	5	Igfbp7
Rps11.1	8.06413826677683e-60	0.550462011145352	0.872	0.673	1.26316661810792e-55	5	Rps11
Marcks.3	3.44525641923768e-59	-0.682474775629168	0.293	0.704	5.3966496550939e-55	5	Marcks
Gm9843.3	6.58705122839614e-58	0.61104193793374	0.707	0.421	1.03179570441597e-53	5	Gm9843
Rpl14.1	6.62533416555205e-58	0.592255113581806	0.901	0.758	1.03779234369207e-53	5	Rpl14
Chchd10	2.29194128008673e-52	0.250551505670256	0.17	0.02	3.59009682112785e-48	5	Chchd10
Ctsb.4	4.72278527100525e-52	-0.908736590914239	0.38	0.722	7.39777084850262e-48	5	Ctsb
Igfbp4.4	4.82970621243987e-52	-0.892721170869827	0.223	0.602	7.56525181116581e-48	5	Igfbp4
Cst3.5	9.61998146004306e-52	-0.893448172343644	0.5	0.774	1.50687389590114e-47	5	Cst3
Col5a2.4	1.1126507093123e-50	-0.80469262144639	0.139	0.538	1.74285607106679e-46	5	Col5a2
Anxa5.1	1.85482425006979e-50	-0.559896682211006	0.042	0.46	2.90539670530931e-46	5	Anxa5
Jun.3	2.36060102913613e-50	-0.949670456857056	0.492	0.756	3.69764545203883e-46	5	Jun
Tpm1.1	3.21797880635778e-50	-0.902920772965194	0.136	0.542	5.04064200227882e-46	5	Tpm1
Ddx5.2	4.17565300494628e-50	0.528857578185911	0.921	0.814	6.54074286694785e-46	5	Ddx5
Anxa2.2	1.08776370665298e-49	-0.674044876106014	0.228	0.617	1.70387307010123e-45	5	Anxa2
Col1a2.3	1.71210956580949e-49	-1.59720604716503	0.702	0.807	2.68184842388398e-45	5	Col1a2
Itm2b.1	1.33742918734424e-48	-0.52295022321945	0.5	0.829	2.09494907905602e-44	5	Itm2b
Rgs13	1.3410275333009e-48	0.254945920133157	0.105	0.006	2.10058552816253e-44	5	Rgs13
Rasgrp3	1.88621031347727e-48	0.27315249645565	0.217	0.038	2.9545598350308e-44	5	Rasgrp3
Lcp1.4	1.17841076976293e-47	0.406760210213707	0.406	0.128	1.84586262975666e-43	5	Lcp1
Nedd4.2	4.53674329583355e-47	-0.531484677807528	0.16	0.566	7.10635469859368e-43	5	Nedd4
Ctsl.3	2.36624295030314e-46	-0.697826898150993	0.052	0.444	3.70648295735483e-42	5	Ctsl
Grb2.1	2.46012082735941e-46	0.430639061318029	0.448	0.167	3.85353326397578e-42	5	Grb2
Laptm5.5	3.44937943164014e-46	0.363564283072809	0.479	0.164	5.40310794172111e-42	5	Laptm5
Rps4x.1	9.51998345654409e-46	0.530652252073581	0.717	0.471	1.49121020863307e-41	5	Rps4x
Ly86.1	1.82030175696103e-45	0.26708254482745	0.288	0.068	2.85132067210376e-41	5	Ly86
Sparcl1.4	2.21928574539157e-45	-1.0413389280954	0.094	0.468	3.47628919158135e-41	5	Sparcl1
Rpl13	5.88681021173298e-45	0.549876132269357	0.702	0.472	9.22109951565854e-41	5	Rpl13
Rps8.1	1.0645224102835e-44	0.50319014457947	0.775	0.6	1.66746790346808e-40	5	Rps8
Ahnak	1.70247108291691e-44	-0.542021807610425	0.06	0.448	2.66675070428104e-40	5	Ahnak
Cotl1.4	3.70392814669519e-44	0.4154462803404	0.448	0.165	5.80183304898335e-40	5	Cotl1
Fos.2	6.92373014844957e-44	-0.94361185512042	0.605	0.773	1.08453309045314e-39	5	Fos
Gimap6.2	3.79369887477966e-43	0.416962734248188	0.364	0.116	5.94244991745486e-39	5	Gimap6
Fstl1.5	8.30962449869059e-43	-1.06174248733031	0.387	0.649	1.30161958147489e-38	5	Fstl1
Grap	1.07769798683797e-42	0.276932191935414	0.209	0.041	1.68810612658299e-38	5	Grap
Nid1.3	1.22785401725994e-42	-0.552527781117099	0.026	0.39	1.92331053263597e-38	5	Nid1
Fn1.5	9.05579869530759e-42	-0.9373730795295	0.217	0.547	1.41850030763298e-37	5	Fn1
Rplp0.2	4.94163244666661e-41	0.457295705442894	0.942	0.836	7.74057306445858e-37	5	Rplp0
Fosb.2	6.51572633213329e-41	-0.800756692084499	0.152	0.506	1.02062337266536e-36	5	Fosb
Cwc22	1.00484672026339e-40	0.404009119936961	0.424	0.159	1.57399190262058e-36	5	Cwc22
Cald1.2	1.36531499319372e-40	-0.78086378782433	0.042	0.393	2.13862940533865e-36	5	Cald1
Timp2.1	1.46530653007031e-40	-0.530636844488549	0.045	0.406	2.29525614870213e-36	5	Timp2
Ppic.3	2.03812147927891e-40	-0.493986410980351	0.034	0.384	3.19251348514248e-36	5	Ppic
Malat1.3	2.07274466135224e-40	-0.777003929264557	0.974	0.99	3.24674723754216e-36	5	Malat1
Rpsa.1	3.9517612555052e-40	0.517131465385177	0.602	0.353	6.19003883062334e-36	5	Rpsa
S100a11.2	8.23567018762895e-40	-0.517836888228125	0.139	0.512	1.2900353781902e-35	5	S100a11
Swap70	8.32338453724408e-40	0.341906206055236	0.319	0.099	1.30377495391391e-35	5	Swap70
Aebp1.5	8.88174418518896e-40	-0.708053314640363	0.068	0.419	1.391236409168e-35	5	Aebp1
Col1a1.4	1.00149038543501e-39	-1.38266792565619	0.576	0.729	1.5687345397454e-35	5	Col1a1
Anxa1.1	1.0040385549545e-39	-0.547403704345616	0.039	0.391	1.57272599248073e-35	5	Anxa1
Ptms	1.04754845337952e-39	-0.462849124178441	0.076	0.438	1.64087989737369e-35	5	Ptms
H3f3a	1.29276762025708e-39	0.410231574969167	0.419	0.171	2.02499120037069e-35	5	H3f3a
Cd9.1	4.50499661006639e-39	-0.462604174481084	0.029	0.369	7.05662669000799e-35	5	Cd9
Wdr89.1	1.09028724914797e-38	0.513205750435139	0.662	0.449	1.70782594706538e-34	5	Wdr89
Nrp1.2	1.23748077458712e-38	-0.539433968572911	0.05	0.389	1.93838988531327e-34	5	Nrp1
Rnase4.3	1.25325201508256e-38	-0.578014069687703	0.016	0.347	1.96309395642532e-34	5	Rnase4
Serping1.5	4.19907318925818e-38	-0.8217780999073	0.047	0.381	6.57742824365402e-34	5	Serping1
Rpl41.1	4.89343948166541e-38	0.385526148466448	0.979	0.87	7.6650836040807e-34	5	Rpl41
Sepp1.3	6.28382420275346e-38	-0.669616186308511	0.063	0.406	9.84298223119302e-34	5	Sepp1
Rplp1	1.25398620534107e-37	0.384178774268548	0.995	0.95	1.96424399204624e-33	5	Rplp1
Col3a1.5	1.41600539509884e-37	-1.63141183375293	0.681	0.769	2.21803085088283e-33	5	Col3a1
Emp1.3	5.400434766554e-37	-0.459189137901106	0.034	0.365	8.45924101833019e-33	5	Emp1
Cmah	7.10836056898674e-37	0.251367568253723	0.188	0.038	1.11345359952608e-32	5	Cmah
Col5a1.3	1.75631385431028e-36	-0.494631906837673	0.016	0.333	2.75109002139162e-32	5	Col5a1
Fam107b	2.4029679667944e-36	0.283035102556117	0.249	0.065	3.76400902318675e-32	5	Fam107b
Rpl18a	2.45986579707456e-36	0.420503439305577	0.49	0.234	3.85313378453758e-32	5	Rpl18a
Bgn.5	3.55956434224136e-36	-0.655907994777273	0.06	0.387	5.57570158568687e-32	5	Bgn
Egr1.2	4.00962037921485e-36	-0.681479889924313	0.445	0.708	6.28066936200214e-32	5	Egr1
Ly6e.2	8.2880093889289e-36	0.428187749932977	0.628	0.34	1.29823379068182e-31	5	Ly6e
Eef1a1.1	8.47496037725387e-36	0.421720035517484	0.898	0.789	1.32751779349305e-31	5	Eef1a1
Rpl37.1	2.38541265287998e-35	0.464960694560908	0.738	0.559	3.73651037947121e-31	5	Rpl37
Tmsb4x.3	3.30924257620756e-35	0.349471963886429	0.995	0.962	5.18359757137152e-31	5	Tmsb4x
Meg3.5	5.49087112313055e-35	-0.929169728440167	0.115	0.431	8.6009005272717e-31	5	Meg3
Mmp2.4	1.21379348755523e-34	-0.705210915193459	0.071	0.389	1.90128611890651e-30	5	Mmp2
Rpl22.1	1.21945361999297e-34	0.444637649023343	0.835	0.678	1.91015215035698e-30	5	Rpl22
Col6a1.5	1.73789405941257e-34	-0.533649887549767	0.031	0.341	2.72223725466385e-30	5	Col6a1
Col4a1.3	3.43209265222742e-34	-0.644024709625253	0.047	0.359	5.37602993044903e-30	5	Col4a1
Postn.5	3.82092652501474e-34	-1.04949831437937	0.22	0.517	5.9850993087831e-30	5	Postn
Ptrf.2	1.27233346852019e-33	-0.454876580544848	0.047	0.361	1.99298314509003e-29	5	Ptrf
Mmp14.3	1.36641472332702e-33	-0.515847163271151	0.034	0.344	2.14035202261944e-29	5	Mmp14
Lamp1.1	1.89063961019321e-33	-0.441537598535354	0.102	0.433	2.96149788540665e-29	5	Lamp1
Actr3	2.6209017251203e-33	0.395076392996264	0.437	0.198	4.10538046222843e-29	5	Actr3
Col18a1.2	2.97490786642344e-33	-0.458694581032065	0.016	0.312	4.65989568196567e-29	5	Col18a1
Ezr.1	3.23654530251154e-33	0.326412903086095	0.34	0.122	5.06972456185408e-29	5	Ezr
Lmna.1	3.4445555621339e-33	-0.400880774022458	0.029	0.331	5.39555183252654e-29	5	Lmna
P4hb.1	4.8594748564596e-33	-0.403265396958166	0.084	0.409	7.61188141515832e-29	5	P4hb
Rpl23.1	1.90404300772235e-32	0.439416511685642	0.707	0.523	2.9824929672963e-28	5	Rpl23
Snx2	3.74232477637754e-32	0.351148836663325	0.293	0.1	5.86197752971777e-28	5	Snx2
Ets1.3	4.08323551741207e-32	0.343746398857683	0.385	0.155	6.39598011447426e-28	5	Ets1
Tsc22d3.1	6.48002449308066e-32	0.404812122015989	0.38	0.156	1.01503103659615e-27	5	Tsc22d3
Col6a2.5	1.10949616075394e-31	-0.487676286304455	0.021	0.308	1.73791478620497e-27	5	Col6a2
Igf1.5	1.4944735444184e-31	-0.87671235008932	0.079	0.371	2.34094335997698e-27	5	Igf1
Fbn1.5	2.56361524438187e-31	-0.603120468930371	0.042	0.331	4.01564691879977e-27	5	Fbn1
Tgfbi.2	3.34211563126872e-31	-0.539234586656191	0.031	0.317	5.23508992481932e-27	5	Tgfbi
Tmem176b.3	4.13368099964646e-31	-0.408651376232846	0.026	0.313	6.47499791784622e-27	5	Tmem176b
Gm26924.2	4.25125423439517e-31	-0.510198317244424	0.298	0.608	6.6591646327566e-27	5	Gm26924
Smap2	4.5222228178011e-31	0.257291190524431	0.264	0.082	7.08360982180364e-27	5	Smap2
Gpc3.5	5.09309740721981e-31	-0.696152948943224	0.029	0.312	7.9778277786691e-27	5	Gpc3
Rrbp1.1	5.92066156208155e-31	-0.390604585890223	0.188	0.526	9.27412427084453e-27	5	Rrbp1
Hsp90ab1.3	6.07642897011575e-31	0.435478754323513	0.99	0.946	9.51811833878931e-27	5	Hsp90ab1
Serpinb6a.1	6.24841702898695e-31	-0.379334666252813	0.045	0.337	9.78752043420516e-27	5	Serpinb6a
mt-Cytb.2	8.27880342363537e-31	0.331436941863265	0.955	0.869	1.29679176827825e-26	5	mt-Cytb
Itm2a.5	1.68042070360158e-30	-0.701975360047908	0.047	0.333	2.63221099012151e-26	5	Itm2a
Itm2c.1	3.05974456793025e-30	-0.352089219652136	0.021	0.298	4.79278389120594e-26	5	Itm2c
Zeb2.5	3.35470024007071e-30	-0.459778404340982	0.024	0.302	5.25480245604677e-26	5	Zeb2
Serpine2.5	3.79951888769906e-30	-0.771849315564437	0.034	0.311	5.95156638569181e-26	5	Serpine2
Psap.4	3.91628784519932e-30	-0.611034297890249	0.105	0.411	6.13447328072021e-26	5	Psap
Rcn3.3	6.01027668810527e-30	-0.388113393938535	0.034	0.316	9.4144974042481e-26	5	Rcn3
Sp110	8.83527959853673e-30	0.256301855436243	0.215	0.058	1.38395819631479e-25	5	Sp110
Tuba1a.3	1.03121109450568e-29	-0.600921806279029	0.097	0.389	1.6152890584337e-25	5	Tuba1a
Atox1.2	1.15076324294915e-29	-0.376459200869984	0.086	0.383	1.80255554375554e-25	5	Atox1
Lamp2	2.04292503143971e-29	-0.334682814919469	0.05	0.34	3.20003776924717e-25	5	Lamp2
Bsg.1	3.86796889091469e-29	-0.357525291945174	0.11	0.419	6.05878647072877e-25	5	Bsg
Sptbn1.2	5.37898677820208e-29	-0.385655381390886	0.157	0.484	8.42564488937575e-25	5	Sptbn1
Ctsd.5	5.75469415321746e-29	-0.790418453716325	0.06	0.347	9.01415292159982e-25	5	Ctsd
Il6st.3	6.39914752608093e-29	-0.427372052170714	0.071	0.358	1.00236246848532e-24	5	Il6st
mt-Nd1.3	7.99245756897505e-29	0.343661043958184	0.945	0.84	1.25193855360425e-24	5	mt-Nd1
D4Wsu53e	8.08194900079531e-29	-0.374678298128118	0.238	0.555	1.26595649148458e-24	5	D4Wsu53e
Rps26-ps1.1	1.3184662107766e-28	0.392393233416169	0.563	0.341	2.06524547256047e-24	5	Rps26-ps1
Pcolce.5	1.35861708978136e-28	-0.465659999628899	0.042	0.313	2.12813780943353e-24	5	Pcolce
Lum.4	1.57079377106435e-28	-1.10152851570963	0.136	0.413	2.4604913629952e-24	5	Lum
Atf3.4	2.24480319466497e-28	-0.616046076367247	0.01	0.268	3.51625972412322e-24	5	Atf3
Timp3.2	2.84178498834369e-28	-0.520393117630923	0.05	0.325	4.45137200574155e-24	5	Timp3
Serpinf1.5	3.91276765082505e-28	-0.47672558270779	0.016	0.275	6.12895924825235e-24	5	Serpinf1
Col8a1.4	4.89389221096283e-28	-0.645481962552888	0.039	0.306	7.66579275925218e-24	5	Col8a1
Ccdc80.4	6.28774573271024e-28	-0.47827206992186	0.021	0.282	9.84912491571732e-24	5	Ccdc80
Tm4sf1.3	9.98279199771563e-28	-0.491316875167785	0.037	0.304	1.56370453852218e-23	5	Tm4sf1
Prkcdbp.1	1.08007951675515e-27	-0.344679229589317	0.026	0.286	1.69183655504527e-23	5	Prkcdbp
Col6a3.4	1.92906642601002e-27	-0.442480598766707	0.021	0.278	3.02168964970209e-23	5	Col6a3
Gm6472	2.28641520695439e-27	0.372343307049664	0.469	0.251	3.58144078017336e-23	5	Gm6472
Sp100	9.417943626733e-27	0.288914906118062	0.28	0.101	1.47522668969146e-22	5	Sp100
Col4a2.3	9.78701466785231e-27	-0.471180716285581	0.052	0.317	1.53303797757239e-22	5	Col4a2
Tagln2.2	1.21606772525108e-26	-0.375132765408143	0.113	0.4	1.9048484848333e-22	5	Tagln2
[truncated: 2,924 more rows]
