# Supplementary material for: Single Cell Transcriptome Data Analysis Defines the Heterogeneity of Peripheral Nerve Cells in Homeostasis and Regeneration
Source: Front Cell Neurosci. 2021 Mar 22;15:624826. doi: 10.3389/fncel.2021.624826 (PMC8019921; doi:10.3389/fncel.2021.624826)
Supplement: Supplementary file 9 [file Data_Sheet_5.CSV]

	p_val	avg_logFC	pct.1	pct.2	p_val_adj	cluster	gene
Smoc2	1.42677606161037e-271	1.19008879801331	0.957	0.245	2.0056191098057e-267	0	Smoc2
Apod	2.9096364608772e-251	1.65474615383444	0.989	0.401	4.09007597305509e-247	0	Apod
Lum	1.21452492164095e-215	1.28935010007277	0.998	0.489	1.70725768235068e-211	0	Lum
Col15a1	6.53884774005021e-210	0.784755746806406	0.766	0.18	9.19165826818859e-206	0	Col15a1
Cp	2.49196675096324e-205	0.68871977843349	0.768	0.176	3.50295766182903e-201	0	Cp
Dcn	1.67010781834106e-202	1.23123549259653	1	0.78	2.34767056024203e-198	0	Dcn
Gpc3	7.31888705811574e-199	0.957544241114854	0.945	0.35	1.02881595375933e-194	0	Gpc3
Enpp2	4.9678345406025e-168	0.564358210295743	0.637	0.141	6.98328501372493e-164	0	Enpp2
Itm2a	1.14777960872809e-160	0.864001304127667	0.902	0.374	1.61343379598908e-156	0	Itm2a
Ccl11	1.02030616011267e-150	0.752521748677337	0.938	0.388	1.43424436927038e-146	0	Ccl11
Vit	8.35911481873478e-141	0.521125812381859	0.653	0.178	1.17504077006955e-136	0	Vit
Vwa1	2.23431858104661e-132	0.511110630423868	0.653	0.181	3.14078162937723e-128	0	Vwa1
Gsn	6.77276959236243e-123	0.84117776005471	1	0.837	9.52048221598387e-119	0	Gsn
Ecm1	2.93556226682877e-120	0.703918267432743	0.849	0.392	4.1265198784812e-116	0	Ecm1
Cd81	3.68533773462179e-120	0.665514989045465	0.985	0.772	5.18047925355785e-116	0	Cd81
Myoc	1.2637638030766e-112	0.505475796680786	0.593	0.165	1.77647277798477e-108	0	Myoc
Thbs4	6.64371488003274e-111	0.316300537823741	0.399	0.076	9.33907000686203e-107	0	Thbs4
Abca8a	3.7160708575089e-109	0.468617510556931	0.648	0.214	5.22368080440026e-105	0	Abca8a
Il33	1.46080051345965e-107	0.500933327468098	0.58	0.173	2.05344728177023e-103	0	Il33
Abca6	1.19498527806255e-104	0.344390346221317	0.397	0.081	1.67979080537252e-100	0	Abca6
Col1a2	1.47357484608134e-104	0.629601289040031	0.919	0.476	2.07140416113654e-100	0	Col1a2
Crispld2	6.96369415286527e-104	0.486518615931863	0.542	0.157	9.78886487068271e-100	0	Crispld2
Col1a1	3.10066526447742e-101	0.644595226261642	0.834	0.394	4.3586051622759e-97	0	Col1a1
Mmp2	4.12107367903673e-101	0.497622047724753	0.746	0.305	5.79299327062193e-97	0	Mmp2
Tmsb4x	3.07365836962869e-99	-1.24995344734603	0.642	0.875	4.32064157018705e-95	0	Tmsb4x
Meg3	5.63665691633585e-99	0.592912315850941	0.81	0.376	7.92344862729331e-95	0	Meg3
Ctsb	4.52906134601759e-97	0.560263973299382	0.891	0.517	6.36650153409693e-93	0	Ctsb
Matn2	5.34056265103534e-94	0.328617464886546	0.469	0.122	7.50722891856038e-90	0	Matn2
Osr2	2.12829667045228e-93	0.364550809943055	0.441	0.11	2.99174662965476e-89	0	Osr2
Serpinh1	1.60401955426839e-88	0.54860418617069	0.936	0.548	2.25477028743507e-84	0	Serpinh1
Rpl41	1.60026460556284e-87	-0.634314903449556	0.977	0.986	2.24949195603968e-83	0	Rpl41
Abi3bp	2.17126524484357e-86	0.409855190717396	0.565	0.195	3.05214755467661e-82	0	Abi3bp
Col3a1	3.52045518150044e-86	0.636056562653452	0.917	0.567	4.94870384863517e-82	0	Col3a1
mt-Cytb	2.45774272133661e-80	0.448505081990801	0.989	0.899	3.45484894338288e-76	0	mt-Cytb
mt-Atp6	1.29188618688453e-77	0.444767687391839	0.998	0.978	1.81600441290359e-73	0	mt-Atp6
Cd63	1.47509715987885e-76	0.478994842725666	0.96	0.658	2.0735440776417e-72	0	Cd63
Laptm4a	9.80036632432915e-76	0.465824460615456	0.949	0.689	1.37763749421095e-71	0	Laptm4a
Trf	2.52079190321732e-71	0.561246189916443	0.371	0.104	3.54347717835259e-67	0	Trf
Rps29	7.08857846381551e-70	-0.705801465867448	0.934	0.971	9.96441474658547e-66	0	Rps29
Nupr1	1.82853094591303e-69	0.465074807277008	0.701	0.338	2.57036595066994e-65	0	Nupr1
Rasgrp2	1.92640923754143e-69	0.333676651914305	0.516	0.179	2.70795346521199e-65	0	Rasgrp2
Spp1	9.24120537779236e-69	0.404809611066635	0.288	0.063	1.29903623995627e-64	0	Spp1
Sdc2	2.74278655470194e-68	0.379765367795729	0.591	0.245	3.85553505994451e-64	0	Sdc2
Rps27	2.79267517805137e-66	-0.739772578065434	0.938	0.981	3.92566349778681e-62	0	Rps27
Entpd2	3.19051595312434e-66	0.364997180739067	0.582	0.234	4.48490827530688e-62	0	Entpd2
Rpl37a	4.20402242504645e-66	-0.658169063243237	0.913	0.954	5.9095943228878e-62	0	Rpl37a
Rps6	1.42489362894775e-61	-0.566758822790758	0.672	0.845	2.00297297421185e-57	0	Rps6
Rps28	4.36437375743873e-60	-0.733129372142513	0.772	0.883	6.13500019083162e-56	0	Rps28
Rps24	4.64556543454048e-60	-0.676163209712849	0.561	0.783	6.53027133133356e-56	0	Rps24
Rpl32	1.72753002180395e-59	-0.654915211236894	0.687	0.85	2.42838895164982e-55	0	Rpl32
Cpe	9.42018224990361e-59	0.306540331545908	0.625	0.264	1.32419501886895e-54	0	Cpe
Rps27a	3.344855778425e-58	-0.55970648705022	0.691	0.854	4.70186376773202e-54	0	Rps27a
Sparc	4.65148621332982e-57	0.455769663183575	0.962	0.789	6.53859417007773e-53	0	Sparc
Rpl37	1.33054539710447e-56	-0.55041299048598	0.823	0.915	1.87034766470975e-52	0	Rpl37
Uba52	6.94996709187203e-56	-0.58511580962665	0.61	0.812	9.76956874104451e-52	0	Uba52
Fau	1.22265336349232e-55	-0.677666697156122	0.593	0.802	1.71868383306116e-51	0	Fau
Kdelr3	7.8567312037027e-55	0.266757309776997	0.382	0.127	1.10442070530449e-50	0	Kdelr3
Cpxm1	1.12099593735468e-54	0.292145947183797	0.399	0.138	1.57578398913947e-50	0	Cpxm1
Rps18	1.52352813533024e-54	-0.552820929541259	0.791	0.905	2.14162349983372e-50	0	Rps18
Ramp2	5.05105709785091e-54	0.373491901707091	0.554	0.251	7.10027096244903e-50	0	Ramp2
Rpl18a	1.68744446757326e-53	-0.528680945415058	0.879	0.944	2.37204068806773e-49	0	Rpl18a
Rpl35	3.51923674706871e-53	-0.476388171088484	0.928	0.964	4.94699109535449e-49	0	Rpl35
Rpl6	6.00928420449673e-52	-0.588328407839962	0.569	0.781	8.44725080626105e-48	0	Rpl6
Efemp1	1.73023530216603e-51	0.269811384100953	0.473	0.184	2.43219176425478e-47	0	Efemp1
Copz2	4.27666063553119e-51	0.299802708151053	0.559	0.253	6.0117018553662e-47	0	Copz2
mt-Nd4	1.52890066440232e-50	0.372613005686404	0.921	0.693	2.14917566395034e-46	0	mt-Nd4
Olfml3	3.98509308735023e-50	0.305319613128915	0.482	0.198	5.60184535288821e-46	0	Olfml3
Rpl13	7.34019052402514e-50	-0.47299359802405	0.944	0.971	1.03181058196221e-45	0	Rpl13
Rpl36	2.69533898170685e-49	-0.528485657047999	0.729	0.864	3.78883800658533e-45	0	Rpl36
Rpl23	2.20728010621555e-48	-0.526706779311875	0.508	0.729	3.10277364530719e-44	0	Rpl23
Rpl17	2.60168975786094e-48	-0.545104923991066	0.612	0.791	3.65719529262513e-44	0	Rpl17
Selenos	3.62936489470855e-48	0.324035401357573	0.529	0.248	5.1017982324918e-44	0	Selenos
Rcn3	1.38457820824518e-47	0.318793257917258	0.65	0.331	1.94630158733024e-43	0	Rcn3
Rpl35a	2.31690059111607e-47	-0.518440118428832	0.721	0.863	3.25686716093185e-43	0	Rpl35a
Rps23	3.21012834706107e-47	-0.473781749301789	0.874	0.931	4.51247741746375e-43	0	Rps23
Rps19	8.16471187576936e-47	-0.483510716874516	0.936	0.962	1.1477135483769e-42	0	Rps19
Rps11	8.20657817742939e-47	-0.524523914322496	0.625	0.788	1.15359869440125e-42	0	Rps11
Rps14	1.07849748976552e-46	-0.448537092585067	0.887	0.943	1.5160439213634e-42	0	Rps14
Srpx	1.46351284382088e-46	0.250839800187391	0.403	0.152	2.05726000455901e-42	0	Srpx
Ly6c1	2.98430161888004e-46	-0.713163190809551	0.034	0.333	4.19503278565967e-42	0	Ly6c1
Rps5	2.55429701267816e-45	-0.480617875556353	0.77	0.871	3.59057531072168e-41	0	Rps5
Rps3	3.34910125916282e-45	-0.487170414834391	0.576	0.763	4.70783164000517e-41	0	Rps3
Rps7	2.07043080853761e-44	-0.528932732052091	0.559	0.754	2.91040458756132e-40	0	Rps7
mt-Co3	2.28512735560684e-44	0.32570130654504	0.994	0.959	3.21220352377654e-40	0	mt-Co3
Rps15a	7.39369453570008e-44	-0.58664972112788	0.644	0.806	1.03933164088336e-39	0	Rps15a
B2m	1.94514855159848e-43	-0.577995959840478	0.62	0.772	2.73429531898198e-39	0	B2m
Sec11c	3.15364788958655e-43	0.254858400412929	0.427	0.175	4.43308283839181e-39	0	Sec11c
Cd302	1.03222405848384e-42	0.272607599893616	0.537	0.252	1.45099735901074e-38	0	Cd302
Ly6a	1.47566316793882e-42	-0.782314351990319	0.132	0.409	2.07433971517159e-38	0	Ly6a
Rps16	1.59829856299684e-42	-0.458806083536333	0.744	0.858	2.24672829000466e-38	0	Rps16
Rplp1	2.28764686353265e-42	-0.536949157675758	0.712	0.833	3.21574519606785e-38	0	Rplp1
Col6a1	3.9849100340153e-42	0.255932824584584	0.525	0.245	5.60158803481531e-38	0	Col6a1
Rpl26	4.64217371736726e-42	-0.455726398710987	0.65	0.814	6.52550359450316e-38	0	Rpl26
Rps3a1	3.38977789040819e-41	-0.474241504679758	0.614	0.776	4.76501078054679e-37	0	Rps3a1
Cox6c	3.74615030378822e-41	0.342410882504334	0.874	0.659	5.2659634820351e-37	0	Cox6c
Rps13	6.46247460765615e-41	-0.517691413980176	0.473	0.686	9.08430055598224e-37	0	Rps13
Hspg2	7.18901513445253e-41	0.27000731593378	0.388	0.156	1.01055985744999e-36	0	Hspg2
Rps4x	1.31145859913178e-40	-0.471395553887515	0.687	0.807	1.84351735279955e-36	0	Rps4x
Islr	1.78799171932278e-40	0.271185962348232	0.484	0.222	2.51337995985203e-36	0	Islr
Rps9	2.48152463914443e-40	-0.43175855864635	0.712	0.837	3.48827918524533e-36	0	Rps9
Rpl39	4.95715016509014e-40	-0.627225975214637	0.657	0.801	6.96826598706721e-36	0	Rpl39
Rpl27a	2.40651135358327e-39	-0.445816008179511	0.614	0.787	3.382833009732e-35	0	Rpl27a
Rps17	4.31260214997933e-39	-0.42531506359399	0.495	0.7	6.06222484222594e-35	0	Rps17
Rpl9	5.44788826448831e-39	-0.43325366183754	0.689	0.83	7.65809653339121e-35	0	Rpl9
Mt1	7.80385487288141e-39	-1.06361483587375	0.266	0.518	1.09698787948094e-34	0	Mt1
Rpl38	1.13779931985344e-38	-0.496987774625941	0.714	0.822	1.59940450391799e-34	0	Rpl38
Rpl24	6.20237500473458e-37	-0.38616625750363	0.606	0.771	8.7186785441554e-33	0	Rpl24
Rpl8	9.35150184636996e-37	-0.437915589285646	0.518	0.713	1.31454061454423e-32	0	Rpl8
Rpl21	1.58150886884907e-36	-0.422298639658985	0.62	0.786	2.22312701694114e-32	0	Rpl21
Rpl11	5.63150334198983e-36	-0.430980052859978	0.591	0.764	7.9162042478351e-32	0	Rpl11
Rplp2	1.96002566767773e-35	-0.47868637610703	0.623	0.769	2.75520808105459e-31	0	Rplp2
Cyb5a	5.43181680067344e-35	0.316238994335166	0.719	0.458	7.63550487670665e-31	0	Cyb5a
Rps15	1.49326618147854e-34	-0.440205701264627	0.574	0.741	2.09908427130439e-30	0	Rps15
Rps20	8.99748583008572e-34	-0.451762043590693	0.379	0.604	1.26477658313515e-29	0	Rps20
Rpl34	2.06983139852535e-33	-0.397035186526992	0.723	0.821	2.90956199690708e-29	0	Rpl34
Ifi27l2a	4.0601661745336e-33	-0.510690607290335	0.017	0.246	5.70737559154188e-29	0	Ifi27l2a
Rps12	5.207571900921e-33	-0.476083198672001	0.318	0.547	7.32028382112464e-29	0	Rps12
Ebf1	5.57473222691748e-33	0.318615333888233	0.672	0.408	7.8364010913779e-29	0	Ebf1
Rpl27	5.78111055327482e-33	-0.408276333093918	0.39	0.612	8.12650710473841e-29	0	Rpl27
Rplp0	1.49903561142438e-32	-0.400809197957244	0.787	0.851	2.10719435897925e-28	0	Rplp0
Rpl13a	1.81298978470639e-32	-0.492203446935171	0.475	0.657	2.54851974036178e-28	0	Rpl13a
Rpl14	2.03715696093753e-32	-0.361650506367593	0.691	0.822	2.86363153998989e-28	0	Rpl14
Rps26	5.73003628445635e-32	-0.468650921316632	0.478	0.653	8.05471200506029e-28	0	Rps26
Cd34	9.99122216962307e-32	0.27580845883074	0.629	0.364	1.40446610038391e-27	0	Cd34
Rpl23a	1.52949184564638e-31	-0.357367323408083	0.817	0.872	2.15000668742512e-27	0	Rpl23a
Rpl19	4.97513672069738e-31	-0.435930342358498	0.574	0.717	6.99354968828431e-27	0	Rpl19
Rpl3	7.4373305069152e-31	-0.380900933593621	0.65	0.766	1.04546554935707e-26	0	Rpl3
Rpl15	8.14567082290667e-31	-0.385517666369193	0.593	0.729	1.14503694757599e-26	0	Rpl15
Rps2	1.76771472941945e-30	-0.373480725819558	0.522	0.707	2.48487659514493e-26	0	Rps2
Rps8	5.9640893990661e-29	-0.348517137553912	0.753	0.842	8.38372046826722e-25	0	Rps8
Junb	9.87046429570161e-29	-0.930477201320441	0.271	0.477	1.38749116604678e-24	0	Junb
Rpl10a	1.4525369954358e-28	-0.384855821825836	0.403	0.603	2.04183125448411e-24	0	Rpl10a
Rps10	5.64526293624715e-28	-0.413357296430021	0.32	0.536	7.93554610948262e-24	0	Rps10
Atf3	6.53297581467478e-28	-0.450406434883817	0.026	0.228	9.18340410268834e-24	0	Atf3
Rpl10	9.56804249005016e-28	-0.357884716608589	0.783	0.854	1.34497973282635e-23	0	Rpl10
Gadd45g	1.00930002095581e-27	-0.620636165535582	0.068	0.283	1.41877303945759e-23	0	Gadd45g
Nfkbia	3.19134486619619e-27	-0.456387730060416	0.115	0.334	4.48607347841198e-23	0	Nfkbia
Selenom	7.13934077629005e-27	0.263934150059143	0.701	0.478	1.00357713292309e-22	0	Selenom
Aspn	2.06310368500351e-26	-0.308969446372672	0.024	0.219	2.90010485000944e-22	0	Aspn
mt-Co2	5.68705987334929e-26	0.255540818685809	0.934	0.799	7.9943000639671e-22	0	mt-Co2
Actb	1.05581669990358e-25	-0.731557660537659	0.823	0.898	1.48416153505447e-21	0	Actb
mt-Co1	1.09413781389711e-25	0.25806238704422	0.985	0.956	1.53802952499516e-21	0	mt-Co1
Dpt	7.02945155550678e-25	-0.423389715323557	0.064	0.256	9.88130005157587e-21	0	Dpt
Rpl31	7.20687933856949e-25	-0.367527419923816	0.512	0.674	1.01307102862271e-20	0	Rpl31
Rpl18	1.16603327375531e-24	-0.338810522222447	0.473	0.639	1.63909297291784e-20	0	Rpl18
Pcolce2	1.81325586326399e-24	-0.256383514207613	0.009	0.184	2.54889376699019e-20	0	Pcolce2
Rpl7	2.5325128343603e-24	-0.320454915132748	0.488	0.658	3.55995329126027e-20	0	Rpl7
Eef1a1	6.53981287762832e-24	-0.308592416237724	0.693	0.796	9.19301496208213e-20	0	Eef1a1
Rpl4	2.83022947655692e-23	-0.331275074923425	0.443	0.61	3.97845357519606e-19	0	Rpl4
Rps25	3.83264953050205e-23	-0.341476477858365	0.556	0.696	5.38755544502673e-19	0	Rps25
Rpl22	5.08974978594269e-23	-0.317967229318522	0.269	0.472	7.15466127409965e-19	0	Rpl22
Gpx3	1.09446603698965e-22	-0.595536147101189	0.034	0.208	1.53849090819635e-18	0	Gpx3
Mt2	2.82472360527886e-22	-0.569787428286241	0.117	0.306	3.9707139719405e-18	0	Mt2
Rps21	3.19759397272883e-22	-0.42553026275756	0.469	0.62	4.49485784746491e-18	0	Rps21
Rpl29	3.94238993490209e-22	-0.340578057529228	0.335	0.509	5.54181753149187e-18	0	Rpl29
Btg1	4.28156628625979e-22	-0.352931892591429	0.1	0.285	6.01859772859539e-18	0	Btg1
H2-D1	9.04644426738831e-22	-0.428438710165628	0.444	0.582	1.27165867066678e-17	0	H2-D1
Klf2	3.93377225790069e-21	-0.274297531961385	0.056	0.23	5.529703662931e-17	0	Klf2
Ptn	5.2919540033069e-21	-0.475612395838769	0.013	0.167	7.43889974244852e-17	0	Ptn
Zfp36	1.23274162303018e-20	-0.31296204980574	0.068	0.241	1.73286489949352e-16	0	Zfp36
Rpl36a	1.2675096814753e-20	-0.330933670759431	0.531	0.676	1.78173835924983e-16	0	Rpl36a
Sfrp4	2.2903792856525e-20	-0.985060490880729	0.06	0.227	3.21958616184171e-16	0	Sfrp4
Angptl7	2.69579801308065e-20	-0.302652829970721	0.35	0.154	3.78948326698748e-16	0	Angptl7
Pi16	2.84013116196122e-19	-0.691828093280648	0.03	0.179	3.99237237436888e-15	0	Pi16
C3	2.96382500403171e-19	-0.307690009479623	0.041	0.197	4.16624880816738e-15	0	C3
Ifitm3	8.41378683807584e-19	-0.414795661752735	0.797	0.792	1.18272601582832e-14	0	Ifitm3
Ppp1r15a	9.54967031273175e-19	-0.340754491572447	0.077	0.24	1.3423971558607e-14	0	Ppp1r15a
Ptma	1.06602186115457e-18	-0.272033883264256	0.804	0.857	1.49850693022498e-14	0	Ptma
Rpsa	1.44824997130243e-18	-0.304027108406223	0.367	0.525	2.03580498465983e-14	0	Rpsa
Ly6e	2.54845578378411e-18	-0.384341951181615	0.122	0.286	3.58236429526532e-14	0	Ly6e
Jun	3.67118495974393e-18	-0.62670626864353	0.25	0.408	5.16058469791204e-14	0	Jun
Fos	4.8529019351284e-18	-0.881437051257798	0.277	0.435	6.82172425020998e-14	0	Fos
Lgals3	9.81711614572611e-18	-0.262119150298442	0.019	0.155	1.37999201660472e-13	0	Lgals3
Ier2	1.27905544075108e-17	-0.446503614055575	0.188	0.359	1.79796823306379e-13	0	Ier2
Tpt1	1.60349299832835e-17	-0.277226594707657	0.655	0.749	2.25403010775017e-13	0	Tpt1
Cd52	4.48833331367164e-17	-0.366619344228614	0.002	0.122	6.30925013902823e-13	0	Cd52
Btg2	7.284311939325e-17	-0.338774553528287	0.092	0.244	1.02395572931092e-12	0	Btg2
Dusp1	5.27747608293763e-16	-0.388817614418717	0.134	0.292	7.41854812978543e-12	0	Dusp1
Id3	7.48997530402974e-16	-0.38948146466541	0.281	0.434	1.05286582848746e-11	0	Id3
Plac8	3.15790630874442e-15	-0.272187084667226	0.017	0.135	4.43906889820203e-11	0	Plac8
Socs3	3.32712009053952e-15	-0.418022659824095	0.107	0.248	4.67693271127141e-11	0	Socs3
Rpl12	5.70875106169719e-15	-0.285737284375565	0.269	0.417	8.02479136742774e-11	0	Rpl12
Calm1	7.08647740885289e-15	-0.307715064581274	0.488	0.606	9.9614612936245e-11	0	Calm1
Rpl28	1.63437921659214e-14	-0.281573763036172	0.473	0.583	2.29744686476357e-10	0	Rpl28
Cst3	1.90119273814177e-14	-0.498330794259975	0.718	0.736	2.67250663200589e-10	0	Cst3
Fth1	1.21073337157796e-13	-0.300859868252584	0.977	0.979	1.70192790042714e-09	0	Fth1
Rpl30	2.66063379790929e-13	-0.276164378954962	0.379	0.507	3.74005292972109e-09	0	Rpl30
Cyr61	6.32520235259937e-13	-0.302840098344843	0.026	0.133	8.89133694704893e-09	0	Cyr61
Sfrp2	1.61762149404378e-12	-0.293156876091884	0.013	0.11	2.27389053417734e-08	0	Sfrp2
Cldn5	3.36012971025429e-12	-0.635692521047423	0.017	0.112	4.72333433370446e-08	0	Cldn5
Acta2	1.98118313839206e-11	-0.711689301877686	0.015	0.104	2.78494913763772e-07	0	Acta2
Myl6	2.49996951661226e-11	-0.368747165499327	0.687	0.739	3.51420714950185e-07	0	Myl6
Cd74	6.82639864548007e-11	-1.65966747327718	0.038	0.132	9.59586857595133e-07	0	Cd74
S100a11	3.8947760683551e-10	-0.27587680136251	0.476	0.552	5.47488671928677e-06	0	S100a11
Cryab	9.97158947247265e-10	-0.262134890662192	0.143	0.25	1.40170633214548e-05	0	Cryab
Smpd3	1.08563923269757e-09	-0.285834264244402	0.038	0.125	1.52608306940298e-05	0	Smpd3
Mustn1	1.0121775379489e-08	-0.265973144618585	0.09	0.184	0.000142281796509476	0	Mustn1
Cxcl1	3.79930652134075e-08	-0.369333287675978	0.087	0.174	0.00053406851770487	0	Cxcl1
Egr1	4.92612411092659e-08	-0.26467565748135	0.177	0.27	0.00069246526627295	0	Egr1
H3f3b	1.9642016548527e-07	-0.377513578699856	0.872	0.872	0.00276107826622643	0	H3f3b
Crip1	7.17539485837535e-05	-0.515199865388196	0.921	0.894	1	0	Crip1
Tpm2	0.00949196773203223	-0.281962697322711	0.075	0.107	1	0	Tpm2
Gpx3.1	2.36265530425218e-177	1.18726475107287	0.632	0.142	3.32118456118728e-173	1	Gpx3
Fbln1	3.26858872876765e-174	0.519251523950123	0.543	0.093	4.59465517602868e-170	1	Fbln1
Dpt.1	4.39062732330539e-167	0.651037763309521	0.734	0.183	6.17190482837039e-163	1	Dpt
C3.1	6.01219896242259e-149	0.62869286994874	0.598	0.136	8.45134808147743e-145	1	C3
Clec3b	3.39727930384563e-135	0.719051591912023	0.909	0.354	4.7755555174158e-131	1	Clec3b
Gdf10	3.74031875829292e-134	0.408646802510561	0.321	0.038	5.25776607853236e-130	1	Gdf10
Ly6a.1	1.83893224520561e-131	0.728796984429156	0.866	0.328	2.58498705708553e-127	1	Ly6a
Il11ra1	2.16500994657122e-123	0.591238330729393	0.703	0.238	3.04335448189517e-119	1	Il11ra1
Gas1	1.55616974595047e-120	0.338717427979939	0.376	0.062	2.18750781188258e-116	1	Gas1
Dkk2	1.11443302818308e-116	0.296198877422281	0.252	0.025	1.56655850771696e-112	1	Dkk2
Lpl	7.96915122302144e-115	0.533121778775956	0.453	0.101	1.12022358742012e-110	1	Lpl
Inmt	3.5587933328376e-111	0.495925470574942	0.4	0.075	5.00259578796982e-107	1	Inmt
Gsn.1	1.42485411093691e-109	0.815479045150637	1	0.838	2.00291742374401e-105	1	Gsn
Pcolce	3.40319602812119e-106	0.600980472566574	0.821	0.376	4.78387265672996e-102	1	Pcolce
Igf1	1.36837772416798e-102	0.510786055064828	0.569	0.174	1.92352856686293e-98	1	Igf1
Cygb	1.12967934989844e-101	0.470207368388431	0.498	0.133	1.58799026215223e-97	1	Cygb
Mmp3	2.11428496224444e-99	0.402393217795544	0.276	0.038	2.97205037142701e-95	1	Mmp3
Ccl19	3.18759723971445e-95	0.353269547035503	0.266	0.037	4.4808054398666e-91	1	Ccl19
S100a6	8.05686701403283e-92	0.652856887490773	0.99	0.776	1.1325537961626e-87	1	S100a6
Serpinf1	5.21107766818778e-91	0.557901387410117	0.89	0.439	7.32521187817156e-87	1	Serpinf1
Sfrp4.1	6.22212681639575e-86	0.445135446137086	0.557	0.172	8.74644366580751e-82	1	Sfrp4
Bgn	1.87509385123435e-84	0.500250843006575	0.62	0.231	2.63581942668012e-80	1	Bgn
C4b	7.57629156302195e-84	0.325076652174331	0.335	0.07	1.064999305014e-79	1	C4b
Ccdc80	4.33496967920301e-82	0.30500473646486	0.358	0.081	6.09366687805568e-78	1	Ccdc80
Ifi205	1.70898762205843e-81	0.279160577371596	0.307	0.059	2.40232390032754e-77	1	Ifi205
Ly6c1.1	7.32976678924445e-81	0.382957866276338	0.709	0.259	1.03034531756409e-76	1	Ly6c1
Mgst1	1.26342952783058e-80	0.474943453144601	0.679	0.291	1.77600288727145e-76	1	Mgst1
Serping1	8.79920696604302e-75	0.528813953369802	0.884	0.516	1.23690452321667e-70	1	Serping1
Igfbp4	3.5857881438207e-72	0.550136251561728	0.689	0.345	5.04054239376876e-68	1	Igfbp4
Prrx1	1.03826436738338e-70	0.336433159375	0.407	0.12	1.45948822123081e-66	1	Prrx1
Fth1.1	2.3834386914499e-67	0.418109513626528	0.996	0.977	3.35039976857112e-63	1	Fth1
Mfap5	1.0963516008823e-62	0.376165993919407	0.754	0.365	1.54114144536025e-58	1	Mfap5
Ltbp4	8.31289569414931e-61	0.292476028553024	0.423	0.138	1.16854374772657e-56	1	Ltbp4
Col14a1	1.8711663230569e-57	0.253478133889498	0.346	0.099	2.63029850032108e-53	1	Col14a1
Pcolce2.1	1.00215033040814e-56	0.270687018186291	0.423	0.138	1.40872271945473e-52	1	Pcolce2
Gas6	1.4612236794864e-56	0.2737333733086	0.343	0.099	2.05404212625403e-52	1	Gas6
Col3a1.1	2.15634740953747e-56	0.603991500671889	0.886	0.572	3.03117755358682e-52	1	Col3a1
Ifitm3.1	1.76674146673885e-55	0.397056891312332	0.955	0.775	2.4835084797948e-51	1	Ifitm3
Rbp1	4.46735414836735e-53	0.272679631073906	0.404	0.138	6.27975972635999e-49	1	Rbp1
Gstm1	4.48462499283971e-52	0.421757980004727	0.734	0.424	6.30403735243478e-48	1	Gstm1
Fstl1	5.77477625295806e-52	0.370357474701574	0.638	0.317	8.11760297878314e-48	1	Fstl1
Cxcl14	7.41270614839043e-52	0.353219505307148	0.112	0.011	1.04200410327924e-47	1	Cxcl14
Tppp3	1.19913756565652e-50	0.41279331847241	0.559	0.257	1.68562767604337e-46	1	Tppp3
Dpep1	4.09745508454811e-50	0.315117454646481	0.49	0.199	5.75979261234928e-46	1	Dpep1
Plac8.1	1.16158874360224e-49	0.266194341178799	0.333	0.1	1.63284529688167e-45	1	Plac8
S100a10	2.71847884285373e-48	0.390215172607011	0.77	0.481	3.82136570939949e-44	1	S100a10
Gnas	8.87816274260261e-48	0.421373068652871	0.567	0.285	1.24800333672765e-43	1	Gnas
Sod3	1.30602491972634e-47	0.25541809388527	0.392	0.142	1.83587922965931e-43	1	Sod3
H3f3b.1	1.91335776978505e-47	-0.676640985555966	0.778	0.882	2.68960701698685e-43	1	H3f3b
Cxcl13	6.49846749547066e-47	0.342840220934435	0.197	0.042	9.1348957583831e-43	1	Cxcl13
Ifi27	1.23113212582564e-46	0.30992616647325	0.587	0.287	1.7306024292731e-42	1	Ifi27
C1ra	5.09585440074517e-45	0.262914484397824	0.441	0.179	7.16324253112749e-41	1	C1ra
Htra3	5.6004672393923e-45	0.290882349436724	0.47	0.198	7.87257679841375e-41	1	Htra3
C1s1	1.63492371601178e-44	0.293236228382988	0.543	0.256	2.29821226759776e-40	1	C1s1
Rnase4	2.13600566553343e-42	0.301555220444131	0.526	0.249	3.00258316404034e-38	1	Rnase4
Ifitm2	2.3220077727123e-42	0.327816438197379	0.951	0.768	3.26404632610168e-38	1	Ifitm2
Aspn.1	2.60048435613648e-40	0.286530415960447	0.425	0.174	3.65550085942104e-36	1	Aspn
Nbl1	5.04485032360764e-39	0.341090955304086	0.457	0.204	7.09154609989526e-35	1	Nbl1
Igfbp6	8.86338009010851e-38	0.314240264274619	0.75	0.441	1.24592533926655e-33	1	Igfbp6
Ctsl	4.05104113830006e-36	0.2762143867158	0.652	0.367	5.69454852810839e-32	1	Ctsl
Tnxb	4.50715647249584e-36	0.25394041274958	0.337	0.131	6.3357098533874e-32	1	Tnxb
Plac9b	1.20865823269716e-33	0.267590279335447	0.522	0.269	1.6990108777024e-29	1	Plac9b
Junb.1	3.881495886684e-33	-0.989223823237175	0.24	0.48	5.45621876791169e-29	1	Junb
Col6a1.1	4.85781147402543e-32	0.25731709777523	0.492	0.25	6.82862558903755e-28	1	Col6a1
Rasgrp2.1	6.98201510888635e-32	-0.316399310246564	0.01	0.235	9.81461863856154e-28	1	Rasgrp2
Ogn	9.65656823321771e-31	0.267607586953304	0.478	0.244	1.35742379654341e-26	1	Ogn
Lgals1	2.04886895703941e-30	0.295918432855354	0.941	0.752	2.8800950929103e-26	1	Lgals1
Mgp	4.42578456753558e-29	0.413178339496627	0.348	0.159	6.22132536658476e-25	1	Mgp
Itm2b	1.71612690272799e-27	0.279264843776761	0.961	0.901	2.41235958716473e-23	1	Itm2b
Vwa1.1	1.47119043919145e-26	-0.332134149945504	0.043	0.25	2.06805240037143e-22	1	Vwa1
Angptl7.1	2.12204403854151e-24	-0.963359286071319	0.012	0.192	2.9829573049778e-20	1	Angptl7
Col1a2.1	2.50590918197158e-24	0.30216991485129	0.797	0.492	3.52255653709744e-20	1	Col1a2
Btg1.1	7.98609767195668e-24	-0.36027033867177	0.085	0.286	1.12260574974695e-19	1	Btg1
Btg2.1	7.39408341881068e-23	-0.367632658926268	0.057	0.247	1.03938630618222e-18	1	Btg2
Serpinh1.1	1.80546871497688e-22	0.268219472984328	0.811	0.563	2.53794737264299e-18	1	Serpinh1
Cpe.1	2.86862243994896e-22	-0.302295470694013	0.118	0.321	4.03242256383626e-18	1	Cpe
Fn1	5.25136131899189e-22	0.323876494768289	0.51	0.318	7.3818386061069e-18	1	Fn1
Smoc2.1	7.62908584054924e-21	-0.854936078759845	0.167	0.334	1.07242059660601e-16	1	Smoc2
Ifi27l2a.1	1.18525403897507e-20	0.293001105543498	0.388	0.204	1.66611160258726e-16	1	Ifi27l2a
Csrp1	4.94597835925943e-20	-0.271895609437179	0.075	0.252	6.95256177961098e-16	1	Csrp1
Socs3.1	1.93634999084369e-18	-0.410990973988897	0.081	0.251	2.72192718212897e-14	1	Socs3
Fos.1	2.41104862529703e-18	-0.874685674501884	0.264	0.435	3.38921105258004e-14	1	Fos
Zfp36.1	6.43786579148021e-17	-0.288506397261893	0.081	0.239	9.04970794308374e-13	1	Zfp36
Ier2.1	1.37458875844804e-16	-0.428592865360101	0.189	0.358	1.93225941775041e-12	1	Ier2
Apoe	1.43850566617271e-16	0.25448463894957	0.524	0.35	2.02210741493898e-12	1	Apoe
Cp.1	1.93140581375714e-16	-0.325721182301009	0.098	0.251	2.71497715239841e-12	1	Cp
Cd52.1	8.12087929700575e-16	-0.362907533893931	0.004	0.122	1.1415520027801e-11	1	Cd52
Sfrp2.1	5.96749024028618e-15	0.338365240298047	0.199	0.089	8.38850103077028e-11	1	Sfrp2
Atf3.1	1.3137011609497e-14	-0.37018442827616	0.083	0.221	1.84666972194699e-10	1	Atf3
Cox6c.1	2.28251666370239e-14	-0.281179219234457	0.622	0.687	3.20853367416645e-10	1	Cox6c
Lum.1	2.99943651272849e-14	-0.369090446350004	0.844	0.508	4.21630790594244e-10	1	Lum
Egr1.1	5.80074727925463e-14	-0.306612596290244	0.13	0.275	8.15411045044823e-10	1	Egr1
Ppp1r15a.1	7.83122823818422e-14	-0.295281109813375	0.096	0.237	1.10083575344156e-09	1	Ppp1r15a
Tm4sf1	1.22099379347858e-13	-0.271468423969279	0.122	0.264	1.71635097549284e-09	1	Tm4sf1
Nfkbia.1	2.25435700718191e-13	-0.333956954755206	0.181	0.326	3.16894964499562e-09	1	Nfkbia
Cldn5.1	2.99032908762491e-13	-0.638734259329627	0.01	0.112	4.20350559847433e-09	1	Cldn5
Cebpd	1.01765808351296e-12	-0.42236977566359	0.165	0.299	1.43052196799417e-08	1	Cebpd
Trf.1	2.83429693110416e-12	-0.291835858999384	0.033	0.141	3.98417119605312e-08	1	Trf
Ccl2	4.70090048844022e-11	-0.386349659017753	0.02	0.113	6.60805581660042e-07	1	Ccl2
Jun.1	1.04045006267491e-10	-0.532586012017463	0.287	0.403	1.46256065310212e-06	1	Jun
Acta2.1	2.23581131223913e-10	-0.706270675885905	0.018	0.103	3.14287996161455e-06	1	Acta2
Ubc	2.5579724903804e-10	-0.304684150394778	0.579	0.637	3.59574192972773e-06	1	Ubc
Gng11	4.46834514640186e-10	-0.267673163848973	0.189	0.306	6.28115277229709e-06	1	Gng11
Ptn.1	5.11026851569603e-10	-0.389260631623553	0.061	0.161	7.18350445251391e-06	1	Ptn
Ccl7	5.86081486228297e-10	-0.399368048653788	0.075	0.182	8.23854745191117e-06	1	Ccl7
Calm1.1	9.1229115875989e-10	-0.263027689578358	0.533	0.6	1.28240768186878e-05	1	Calm1
Dcn.1	9.94260172287211e-10	-0.379844649315126	1	0.781	1.39763152418413e-05	1	Dcn
Tsc22d1	4.81819803329307e-09	-0.29255234826374	0.154	0.254	6.77294097540006e-05	1	Tsc22d1
Cxcl1.1	2.91634696881924e-07	-0.368880140735944	0.091	0.173	0.00409950893406921	1	Cxcl1
Cd74.1	4.10321800723034e-07	-1.63282858793809	0.057	0.13	0.00576789355276369	1	Cd74
Tpm2.1	5.65846126427916e-07	-0.311389592150487	0.041	0.11	0.00795409899919721	1	Tpm2
Phlda1	3.69087275646769e-05	-0.252526539452962	0.228	0.302	0.518825983376663	1	Phlda1
Mt2.1	0.000165115898798783	-0.393933473938937	0.236	0.292	1	1	Mt2
Gpc3.1	0.000196652691007005	-0.47480826887901	0.409	0.411	1	1	Gpc3
Gadd45g.1	0.00170547052733769	-0.340299107049819	0.217	0.266	1	1	Gadd45g
Myl9	0.00284139241581597	-0.487062804839883	0.195	0.237	1	1	Myl9
Cldn5.2	0	2.29027779560373	0.989	0.02	0	2	Cldn5
Ptn.2	0	1.61962345904528	0.877	0.084	0	2	Ptn
Egfl7	0	1.0998374303977	0.832	0.02	0	2	Egfl7
Tspan13	0	1.06470265438319	0.752	0.046	0	2	Tspan13
Esam	0	1.03625177624942	0.802	0.046	0	2	Esam
Abcg2	0	1.02082688042094	0.727	0.04	0	2	Abcg2
Slco1a4	0	0.816728491126576	0.573	0.004	0	2	Slco1a4
Sox17	0	0.70465760889289	0.559	0.002	0	2	Sox17
Slc2a1	0	0.669734131409963	0.52	0.02	0	2	Slc2a1
Spock2	0	0.589847319247158	0.495	0.013	0	2	Spock2
Emcn	0	0.560849769269915	0.457	0.017	0	2	Emcn
Pecam1	0	0.500477625075773	0.448	0.015	0	2	Pecam1
Flt1	0	0.436967508524867	0.366	0.005	0	2	Flt1
C130074G19Rik	0	0.43675841286284	0.389	0.006	0	2	C130074G19Rik
Degs2	0	0.365797751095934	0.334	0.001	0	2	Degs2
Abcb1a	1.45606930309225e-304	0.419757530297273	0.357	0.007	2.04679661935677e-300	2	Abcb1a
Ly6e.1	2.65825686279438e-296	1.22245196070273	0.902	0.211	3.73671167203006e-292	2	Ly6e
Bmx	4.71519201738391e-294	0.373940644616811	0.3	0.002	6.62814541883657e-290	2	Bmx
Cavin2	1.54175188512113e-282	0.577660940945894	0.511	0.037	2.16724062491477e-278	2	Cavin2
Cdh5	1.34926426789443e-281	0.3539342335716	0.339	0.008	1.8966607813792e-277	2	Cdh5
Clu	2.97988735013248e-277	0.790159193075692	0.561	0.053	4.18882764808123e-273	2	Clu
Car4	2.60734251010779e-275	0.709191888374266	0.289	0.003	3.66514136645852e-271	2	Car4
Icam2	3.03710628308366e-274	0.364634689023564	0.343	0.009	4.26926030213071e-270	2	Icam2
Mmrn2	3.16781602571293e-269	0.325919711838633	0.3	0.004	4.45299898734466e-265	2	Mmrn2
Pglyrp1	8.50758174705524e-268	0.512029542363306	0.366	0.013	1.19591076618355e-263	2	Pglyrp1
Ly6c1.2	4.98658511067099e-267	1.34970795589813	0.925	0.245	7.00964269007021e-263	2	Ly6c1
Prom1	1.51958402763535e-264	0.288479001736388	0.266	0.001	2.13607926764702e-260	2	Prom1
Ecscr	6.13021290055229e-264	0.551179022812328	0.484	0.036	8.61724027430636e-260	2	Ecscr
Slc9a3r2	9.48016774970961e-259	0.664750113069667	0.591	0.067	1.33262718057668e-254	2	Slc9a3r2
Grrp1	1.25154680748871e-249	0.306359156453684	0.28	0.004	1.75929934728688e-245	2	Grrp1
Id1	5.30647486758085e-248	0.548526473855149	0.395	0.021	7.45931172135839e-244	2	Id1
Pcp4l1	1.09522527265396e-247	0.689799136359666	0.614	0.075	1.53955816576967e-243	2	Pcp4l1
Adgrl4	1.64514201268529e-245	0.282971002305962	0.264	0.003	2.31257612723171e-241	2	Adgrl4
Pltp	2.76441594075236e-244	0.773180745298717	0.661	0.1	3.88593948791559e-240	2	Pltp
Slc16a4	1.18939340069879e-242	0.264802148522809	0.241	0.001	1.67193030336229e-238	2	Slc16a4
Ptprb	4.66820825996987e-238	0.282998531639452	0.27	0.004	6.56210035103965e-234	2	Ptprb
Maoa	1.64691490633686e-235	0.421216326419496	0.391	0.023	2.31506828383773e-231	2	Maoa
Cracr2b	3.36285119017414e-232	0.311715948208702	0.291	0.008	4.72715991802779e-228	2	Cracr2b
Bsg	1.27776334720718e-227	1.50454754933135	0.955	0.456	1.79615193716914e-223	2	Bsg
Adgrf5	5.05322708660107e-220	0.300721884873767	0.284	0.008	7.10332131563512e-216	2	Adgrf5
Cyyr1	2.00811230782851e-219	0.261441506838594	0.243	0.003	2.82280347111454e-215	2	Cyyr1
Myct1	2.02815465292305e-219	0.254448471347623	0.243	0.003	2.85097699561393e-215	2	Myct1
Vwf	1.57944177112783e-213	0.298013267736984	0.27	0.007	2.22022129767439e-209	2	Vwf
Fam181b	1.72013601227961e-210	0.275860976536019	0.284	0.009	2.41799519246144e-206	2	Fam181b
C1qtnf9	2.49380931436792e-200	0.252273257427476	0.225	0.003	3.50554775320698e-196	2	C1qtnf9
Mecom	4.01247268328602e-197	0.270324297645061	0.227	0.004	5.64033285089516e-193	2	Mecom
Kank3	6.37193312823622e-196	0.347452437770249	0.323	0.018	8.95702639836165e-192	2	Kank3
Gpcpd1	1.1445268099079e-191	0.564291491085722	0.468	0.056	1.60886133668753e-187	2	Gpcpd1
Mal	1.32011053404439e-189	0.458606810794418	0.423	0.041	1.8556793777062e-185	2	Mal
Slc7a5	3.81398564263581e-185	0.316388666584454	0.273	0.012	5.36131961785315e-181	2	Slc7a5
Gkn3	2.3123211291598e-183	0.644102973429146	0.2	0.003	3.25042981125993e-179	2	Gkn3
Lpar6	1.04811477817824e-180	0.398423354915717	0.318	0.021	1.47333494368515e-176	2	Lpar6
Tm4sf1.1	3.73816470000249e-173	0.91408979882619	0.741	0.205	5.2547381187935e-169	2	Tm4sf1
Tsc22d1.1	3.97975374730685e-171	0.862630048399739	0.741	0.199	5.59433984258924e-167	2	Tsc22d1
Ctla2a	2.62725971999734e-168	0.471271547323052	0.316	0.023	3.69313898840026e-164	2	Ctla2a
Sorbs2	2.49192014888677e-161	0.409031182924565	0.393	0.043	3.50289215329013e-157	2	Sorbs2
Cd200	1.53888759342517e-157	0.691532304826748	0.616	0.134	2.16321429007776e-153	2	Cd200
Hspb1	1.34858390795961e-156	0.576866599807847	0.555	0.102	1.89570439941882e-152	2	Hspb1
Lgals1.1	2.02600631675334e-156	-1.30748662853514	0.18	0.825	2.84795707946016e-152	2	Lgals1
Slc3a2	1.11168340234721e-152	0.696089374938263	0.636	0.155	1.56269335867947e-148	2	Slc3a2
Sgms1	9.38222694949679e-150	0.367241262603985	0.348	0.036	1.31885964229076e-145	2	Sgms1
Epas1	2.28047067983079e-143	0.340012146310972	0.35	0.038	3.20565763463814e-139	2	Epas1
Fryl	4.17161491375185e-143	0.308026427873888	0.302	0.027	5.86403908426097e-139	2	Fryl
Edn1	7.34310466771745e-139	0.354380500351092	0.286	0.024	1.03222022314104e-134	2	Edn1
St3gal6	2.99990444222594e-137	0.380458145338744	0.37	0.047	4.21696567443701e-133	2	St3gal6
Tinagl1	2.84778505341096e-136	0.406858317901298	0.43	0.064	4.00313144957979e-132	2	Tinagl1
Gsn.2	3.31492869341995e-135	-2.75178814089146	0.532	0.883	4.65979526434043e-131	2	Gsn
Bst2	1.42016607770133e-132	0.593884212699737	0.611	0.156	1.99632745542476e-128	2	Bst2
Marc2	8.10520446617934e-131	0.582092898644933	0.527	0.117	1.13934859181083e-126	2	Marc2
Glul	1.28479104442576e-128	0.842617754201058	0.618	0.179	1.80603077114929e-124	2	Glul
Eng	1.39213126158323e-127	0.285784643746683	0.311	0.034	1.95691891440755e-123	2	Eng
Gimap1	2.40555218967087e-127	0.272158314244027	0.275	0.025	3.38148471302034e-123	2	Gimap1
Crip2	3.91928766872972e-124	0.696026954014749	0.768	0.299	5.50934267593336e-120	2	Crip2
Cav1	5.68327347275122e-122	0.583305356196657	0.602	0.163	7.9889775206464e-118	2	Cav1
Cxcl12	2.61380828105894e-121	0.908687637515259	0.72	0.259	3.67423030068455e-117	2	Cxcl12
Calm1.2	2.89117440276209e-119	0.840016972501001	0.889	0.566	4.06412385796267e-115	2	Calm1
Ifitm3.2	3.31937084951893e-119	0.760921451896423	0.984	0.775	4.66603960316876e-115	2	Ifitm3
Cd63.1	6.05427259876048e-117	-1.02022362209103	0.177	0.737	8.51049099207761e-113	2	Cd63
Tmsb4x.1	1.42542855055221e-116	0.72565477062909	1	0.837	2.00372491351125e-112	2	Tmsb4x
Dcn.2	9.32184598895026e-116	-2.76415547016645	0.473	0.833	1.31037189066674e-111	2	Dcn
Tjp1	2.91112552877673e-115	0.287592787708102	0.289	0.033	4.09216915580145e-111	2	Tjp1
Bcam	3.30824576617406e-103	0.323911964155072	0.336	0.052	4.65040107351088e-99	2	Bcam
Slc7a1	1.89893532631321e-101	0.252130010873486	0.2	0.016	2.66933338819847e-97	2	Slc7a1
Col3a1.2	3.55682457532973e-100	-1.43164107548618	0.109	0.649	4.999828305541e-96	2	Col3a1
H2-D1.1	5.24854099700709e-99	0.707776378094939	0.866	0.54	7.37787407949287e-95	2	H2-D1
Isg15	3.60717142680435e-98	0.420959422114936	0.348	0.06	5.07060087465888e-94	2	Isg15
Rarres2	2.51403454498331e-96	-0.825802086103107	0.03	0.587	3.53397835988304e-92	2	Rarres2
Cav2	3.91165834613006e-96	0.281047047246075	0.305	0.046	5.49861813715502e-92	2	Cav2
Ly6a.2	1.77789842182821e-95	0.6842032342378	0.832	0.339	2.49919181156392e-91	2	Ly6a
Serping1.1	1.83200209464898e-95	-1.01146317518963	0.048	0.599	2.57524534444807e-91	2	Serping1
B2m.1	2.87853666151329e-94	0.668439844847987	0.959	0.738	4.04635898508923e-90	2	B2m
Lmo2	2.34284355570953e-90	0.305014759271534	0.311	0.052	3.29333518626089e-86	2	Lmo2
Col1a2.2	2.84724868291826e-90	-1.06922886250067	0.03	0.567	4.00237747357819e-86	2	Col1a2
Ehd4	1.13404037657576e-89	0.275616868562068	0.27	0.038	1.59412055735255e-85	2	Ehd4
Arhgap31	2.36500374028702e-89	0.305157572002814	0.336	0.061	3.32448575772147e-85	2	Arhgap31
Irf7	4.97955256500545e-85	0.26798421718266	0.25	0.034	6.99975704062816e-81	2	Irf7
Gimap6	5.46167923622696e-83	0.282208732571588	0.3	0.051	7.67748250236424e-79	2	Gimap6
Mpzl1	8.23375469991147e-83	0.285003785878907	0.3	0.053	1.15741889816655e-78	2	Mpzl1
S100a6.1	2.99988553700823e-82	-0.932791968190401	0.468	0.828	4.21693909937248e-78	2	S100a6
Igfbp7	1.14638989006891e-76	0.567721234663668	0.698	0.315	1.61148026846987e-72	2	Igfbp7
Ccl11.1	5.98994283953552e-74	-1.01059246016801	0.011	0.484	8.42006264953509e-70	2	Ccl11
Serpinf1.1	1.27562494735231e-73	-0.961764991207845	0.055	0.523	1.79314598849314e-69	2	Serpinf1
Fxyd1	3.00368993355262e-72	-0.819567096633861	0.027	0.494	4.22228693959491e-68	2	Fxyd1
Srgn	8.63855376501759e-72	0.296861525599878	0.434	0.115	1.21432150274852e-67	2	Srgn
Rtp4	2.01361936509208e-71	0.254071939204175	0.277	0.051	2.83054474150994e-67	2	Rtp4
Lum.2	3.63403310544821e-70	-1.78910473837791	0.159	0.576	5.10836033632855e-66	2	Lum
Sparcl1	8.58553072435516e-69	0.497857473109	0.698	0.317	1.2068680539226e-64	2	Sparcl1
Col1a1.1	5.11339567362374e-67	-0.804746468702848	0.032	0.477	7.18790029841289e-63	2	Col1a1
Igfbp6.1	7.37545106107956e-67	-1.2849088980488	0.07	0.509	1.03676715565595e-62	2	Igfbp6
Gpc3.2	4.58630356362007e-65	-1.02323712379775	0.016	0.448	6.44696691938074e-61	2	Gpc3
Cst3.1	6.79847450545658e-65	0.706631933253473	0.92	0.717	9.55661561232031e-61	2	Cst3
H2-K1	1.32650005113087e-64	0.486845955139402	0.652	0.299	1.86466112187466e-60	2	H2-K1
Ifit3	1.64699536249167e-64	0.283287706529682	0.239	0.042	2.31518138105454e-60	2	Ifit3
Meg3.1	2.05845298777928e-64	-0.703848137311248	0.025	0.457	2.89356736492133e-60	2	Meg3
Pkig	3.37865824774812e-63	0.352796395378404	0.427	0.133	4.74937989885953e-59	2	Pkig
Atox1	1.07908298070906e-62	0.497491017760815	0.761	0.451	1.51686694598272e-58	2	Atox1
Pcolce.1	1.06934646511178e-61	-0.686006623365046	0.036	0.455	1.50318032600762e-57	2	Pcolce
Tuba1a	2.29483832182025e-61	-0.657933569118298	0.205	0.606	3.22585422898272e-57	2	Tuba1a
Mfap5.1	8.55827717890136e-61	-0.804293508386047	0.025	0.439	1.20303702303816e-56	2	Mfap5
1810037I17Rik	2.26585091041897e-60	0.45079298116453	0.602	0.273	3.18510662477595e-56	2	1810037I17Rik
Clec3b.1	8.01603966220069e-60	-0.998846787937916	0.034	0.444	1.12681469531555e-55	2	Clec3b
Ecm1.1	3.77040314103998e-58	-0.71564047009056	0.07	0.473	5.3000556953599e-54	2	Ecm1
Nupr1.1	4.2015698561413e-58	-0.600944536377852	0.011	0.409	5.90614674677783e-54	2	Nupr1
Serpinh1.2	2.06367847711751e-57	-0.814332624773961	0.286	0.615	2.90091283528409e-53	2	Serpinh1
Id3.1	7.15544351103101e-56	0.55238063813412	0.723	0.39	1.00584069434563e-51	2	Id3
AW112010	2.05067854028536e-55	0.357860555708942	0.48	0.174	2.88263882407913e-51	2	AW112010
Serinc3	4.1212052012171e-53	0.288315165636149	0.377	0.118	5.79317815135088e-49	2	Serinc3
Psmb8	5.22522551797204e-52	0.300873225740702	0.414	0.14	7.3450995106133e-48	2	Psmb8
Fxyd5	5.75744378947776e-52	0.31915926112467	0.391	0.126	8.09323873486889e-48	2	Fxyd5
Ftl1	8.77450117021936e-51	-0.566367825348737	0.934	0.96	1.23343162949773e-46	2	Ftl1
Mmp2.1	9.20700082944807e-48	-0.489569428446915	0.03	0.38	1.29422810659552e-43	2	Mmp2
Srp14	3.77372645985634e-47	0.365674964907633	0.52	0.237	5.30472728462006e-43	2	Srp14
Ctsb.1	1.24753725114634e-46	-0.598367822019336	0.259	0.583	1.75366311393641e-42	2	Ctsb
Tspo	8.3359489049938e-46	0.430338551833559	0.641	0.353	1.17178433757498e-41	2	Tspo
Fstl1.1	3.41168013070772e-44	-0.470140542364569	0.041	0.377	4.79579875973584e-40	2	Fstl1
Igfbp5	5.55780337610947e-44	-0.669064655015753	0.02	0.349	7.81260420579709e-40	2	Igfbp5
Anp32a	5.7529468455905e-44	0.320834972391544	0.445	0.183	8.08691738084656e-40	2	Anp32a
Anxa1	8.76212588005266e-44	-0.552237060103488	0.07	0.403	1.231692034959e-39	2	Anxa1
Plac9b.1	2.6188761170298e-42	-0.380564388779159	0.007	0.321	3.68135415770879e-38	2	Plac9b
Apod.1	3.47863663463763e-42	-2.35277448848042	0.195	0.486	4.88991951731012e-38	2	Apod
Smoc2.2	1.38566435836168e-41	-1.03471817867569	0.032	0.345	1.94782838854901e-37	2	Smoc2
Itm2a.1	1.51901597643624e-41	-0.717017890263023	0.134	0.456	2.13528075807642e-37	2	Itm2a
C1s1.1	4.1444116974009e-40	-0.345136758091177	0.009	0.31	5.82579952303645e-36	2	C1s1
Sdc2.1	2.41291398002805e-39	-0.356306774288074	0.009	0.306	3.39183318172544e-35	2	Sdc2
Rpl37.1	3.10558145500924e-39	0.300490449751152	0.982	0.898	4.36551585130648e-35	2	Rpl37
Tcf4	4.99493593724697e-39	0.288984904379175	0.434	0.183	7.02138144698806e-35	2	Tcf4
Cd302.1	2.16590812277568e-38	-0.348151790525469	0.014	0.306	3.04461704818578e-34	2	Cd302
Rpl18a.1	4.24398385336305e-38	0.260105898960682	0.993	0.932	5.96576810267244e-34	2	Rpl18a
Cpe.2	1.19603769224884e-37	-0.418577306012901	0.032	0.326	1.68127018399419e-33	2	Cpe
Psme1	1.86828669614422e-37	0.257539997283911	0.37	0.143	2.62625060876992e-33	2	Psme1
Tmem176b	1.14498012184347e-36	0.283800451120962	0.4	0.16	1.60949855727537e-32	2	Tmem176b
Aebp1	2.05735067926359e-36	-0.369476131395068	0.02	0.305	2.89201784984083e-32	2	Aebp1
Entpd2.1	4.31908669784146e-36	-0.363650327468728	0.014	0.294	6.07134017115574e-32	2	Entpd2
Ogn.1	4.68148274284938e-36	-0.464460949024577	0.011	0.291	6.58076029162337e-32	2	Ogn
Col6a1.2	8.12602259296695e-36	-0.338382601451605	0.018	0.297	1.14227499589336e-31	2	Col6a1
Islr.1	1.10086103983702e-34	-0.322383831461956	0.005	0.271	1.54748036369889e-30	2	Islr
Abca8a.1	1.15444419746188e-34	-0.367269587958998	0.011	0.281	1.62280220837217e-30	2	Abca8a
Rnase4.1	1.59766690297917e-34	-0.329935968822256	0.025	0.299	2.24584036551782e-30	2	Rnase4
Rps6.1	2.44579223564973e-34	0.304261361441592	0.939	0.817	3.43805014565283e-30	2	Rps6
Txnip	3.13661323955682e-33	0.295338348681282	0.448	0.208	4.40913723084502e-29	2	Txnip
Fn1.1	4.18350781770252e-33	-0.479172647395983	0.08	0.361	5.88075693934443e-29	2	Fn1
Igfbp4.1	5.2813009414143e-33	-0.447592063770017	0.116	0.403	7.42392473334608e-29	2	Igfbp4
Dpt.2	1.57163678339862e-32	-0.481426190054904	0.005	0.258	2.20924982642344e-28	2	Dpt
Tppp3.1	3.8947958288607e-32	-0.384079394245852	0.039	0.31	5.47491449662949e-28	2	Tppp3
Gpx8	4.45408892100488e-32	-0.305173570985423	0.034	0.296	6.26111279625657e-28	2	Gpx8
Rps14.1	5.99025807658358e-32	0.257674856441734	0.986	0.933	8.42050577825355e-28	2	Rps14
Arpc3	1.3337025785237e-31	0.274861047165935	0.47	0.234	1.87478571463077e-27	2	Arpc3
Snx3	2.53853976229603e-31	0.267535222523043	0.455	0.223	3.56842534385953e-27	2	Snx3
Myl12b	2.66146044900843e-31	0.288140357439142	0.464	0.235	3.74121495317116e-27	2	Myl12b
Vit.1	6.412887783717e-31	-0.332959545683472	0.005	0.247	9.01459635757099e-27	2	Vit
Rcn3.1	1.03342241915791e-30	-0.390510744579925	0.116	0.386	1.45268189461027e-26	2	Rcn3
Bgn.1	2.29678399149807e-30	-0.397388267953712	0.036	0.291	3.22858925684884e-26	2	Bgn
Nid1	4.00490634780707e-30	-0.297998505060493	0.009	0.25	5.6296968531124e-26	2	Nid1
Marcks	7.64222097170802e-30	-0.342675921553237	0.055	0.31	1.074267001993e-25	2	Marcks
Snhg18	7.77148970729643e-30	-0.261160990043111	0.005	0.24	1.09243830815466e-25	2	Snhg18
Col15a1.1	1.45220818265478e-29	-0.436664680736351	0.02	0.261	2.04136904235782e-25	2	Col15a1
Phlda1.1	1.45238143507229e-29	-0.529788139475298	0.061	0.316	2.04161258328112e-25	2	Phlda1
Ppia	2.26300702737503e-29	0.291206107167066	0.952	0.87	3.18110897838108e-25	2	Ppia
Olfml3.1	2.40156185692884e-29	-0.311205085214308	0.011	0.247	3.37587550228487e-25	2	Olfml3
Abi3bp.1	2.61100057791407e-29	-0.29783318744971	0.016	0.253	3.6702835123738e-25	2	Abi3bp
Sptbn1	4.10423879453733e-29	0.260770674937946	0.457	0.231	5.76932847348112e-25	2	Sptbn1
Ctsl.1	4.19350118512792e-29	-0.376210481261176	0.15	0.418	5.89480461593432e-25	2	Ctsl
Cryab.1	4.71521487047229e-29	-0.386823397207519	0.02	0.26	6.62817754342289e-25	2	Cryab
Cavin3	6.43319478631172e-29	0.313950960593512	0.6	0.358	9.04314191111838e-25	2	Cavin3
Col6a2	6.5400457653861e-29	-0.287059478311547	0.014	0.247	9.19334233240324e-25	2	Col6a2
Dpep1.1	7.00120008474917e-29	-0.331585814878463	0.014	0.247	9.8415869591319e-25	2	Dpep1
Htra3.1	1.83606588450083e-28	-0.298532472375739	0.014	0.245	2.58095781384282e-24	2	Htra3
Tgfbi	1.88942114683078e-28	-0.315557030396372	0.007	0.234	2.65595930610003e-24	2	Tgfbi
Akr1a1	1.92699370195964e-28	0.284310721402304	0.489	0.267	2.70877504684466e-24	2	Akr1a1
Efemp1.1	3.32508490051035e-28	-0.291623208277073	0.007	0.233	4.6740718446474e-24	2	Efemp1
Igf1.1	4.88605974626596e-28	-0.323611173167498	0.007	0.232	6.86833418532605e-24	2	Igf1
Pmp22	5.14712425063612e-28	-0.38037358265773	0.08	0.333	7.23531255911919e-24	2	Pmp22
Cyb5a.1	6.62085204074797e-28	-0.348718855632591	0.243	0.507	9.30693171367942e-24	2	Cyb5a
Ndufa4	7.51100162773644e-28	0.302606350554122	0.673	0.46	1.05582149881091e-23	2	Ndufa4
Timm10b	1.13302518191232e-27	0.261414342442874	0.375	0.177	1.59269349821414e-23	2	Timm10b
Selenom.1	1.44925540904777e-27	-0.345385184683134	0.259	0.523	2.03721832849845e-23	2	Selenom
Cp.2	2.63628749475462e-27	-0.403475121772672	0.027	0.256	3.70582933137657e-23	2	Cp
Mfap2	4.54005597503308e-27	-0.253868193763536	0.005	0.221	6.38195668410399e-23	2	Mfap2
Crispld2.1	1.62904592653064e-26	-0.323585089037253	0.002	0.214	2.28994985892411e-22	2	Crispld2
Il11ra1.1	2.08709266367989e-26	-0.349300786814503	0.068	0.303	2.93382615733482e-22	2	Il11ra1
Il33.1	2.95738639939937e-26	-0.34370934213632	0.016	0.233	4.1571980616357e-22	2	Il33
Fos.2	5.25815346180569e-26	-0.913962257486017	0.195	0.439	7.39138632126025e-22	2	Fos
Dbi	1.87361964762087e-25	-0.665105057312492	0.255	0.496	2.63374713866065e-21	2	Dbi
Arl6ip5	2.47276273939363e-25	0.275847985551502	0.516	0.302	3.47596258276562e-21	2	Arl6ip5
Rps11.1	4.39939229351176e-25	0.25372023441587	0.88	0.762	6.18422574698948e-21	2	Rps11
Junb.2	5.42443908142959e-25	-0.850174511723008	0.252	0.475	7.62513401676557e-21	2	Junb
Myoc.1	5.95299174541057e-25	-0.43131564417926	0.018	0.227	8.36812049652364e-21	2	Myoc
Timp2	6.35052923043251e-25	-0.329750948651545	0.089	0.325	8.92693893921898e-21	2	Timp2
Nbl1.1	7.41146331835695e-25	-0.317754816620434	0.032	0.247	1.04182939866144e-20	2	Nbl1
Selenos.1	8.37576297991239e-25	-0.275490345159852	0.068	0.296	1.17738100208629e-20	2	Selenos
Aspn.2	8.53947050661989e-25	-0.325443435418963	0.011	0.216	1.20039336911556e-20	2	Aspn
Ptma.1	9.81164026132019e-24	0.296790297992027	0.93	0.845	1.37922227153378e-19	2	Ptma
Lsp1	1.40599321921458e-23	-0.272609721634983	0.011	0.208	1.97640466824994e-19	2	Lsp1
Gas7	4.54568034580956e-23	-0.276846252991848	0.02	0.219	6.3898628621045e-19	2	Gas7
Egr1.2	1.19903439137826e-22	-0.376964690157499	0.066	0.279	1.68548264396043e-18	2	Egr1
Enpp2.1	1.73652679931882e-22	-0.286883386721237	0.016	0.208	2.44103572180247e-18	2	Enpp2
mt-Co1.1	8.12061867199069e-22	0.285859900560596	0.977	0.957	1.14151536672173e-17	2	mt-Co1
Psap	1.21572564301856e-21	-0.330544853878889	0.352	0.571	1.70894553639119e-17	2	Psap
Calm2	1.46367160687537e-21	-0.34744500358913	0.411	0.621	2.05748317778471e-17	2	Calm2
Cd81.1	1.54450871657586e-21	-0.462910764889564	0.75	0.798	2.17111590289069e-17	2	Cd81
Rasgrp2.2	3.95872066632525e-21	-0.277785288683479	0.039	0.23	5.56477364065341e-17	2	Rasgrp2
Atp5j	4.1538642440312e-21	0.27244580302939	0.63	0.455	5.83908696783465e-17	2	Atp5j
Pcolce2.2	7.99658870119473e-21	-0.256799751589349	0.007	0.18	1.12408047372694e-16	2	Pcolce2
C3.2	1.23463922387188e-20	-0.332015213015336	0.018	0.197	1.73553235699671e-16	2	C3
Rpl3.1	1.56217394420761e-20	0.260601098427067	0.839	0.746	2.19594791337263e-16	2	Rpl3
Vkorc1	2.81415406627998e-20	-0.253370728786876	0.116	0.327	3.95585637096977e-16	2	Vkorc1
Eif1	4.8462899474065e-20	-0.265791730820495	0.9	0.945	6.81242977906932e-16	2	Eif1
Sfrp4.2	5.65846462560537e-20	-1.00194831166294	0.043	0.225	7.95410372421346e-16	2	Sfrp4
Angptl7.2	8.269187186257e-20	-0.94967516588679	0.018	0.189	1.16239964277215e-15	2	Angptl7
Myl12a	9.10589087076928e-20	0.27333345294645	0.702	0.532	1.28001507970404e-15	2	Myl12a
Gpx3.2	9.36990470695366e-20	-0.611297570027754	0.03	0.205	1.31712750465648e-15	2	Gpx3
Ccl7.1	1.09344864814219e-19	-0.546956171754074	0.016	0.186	1.53706076469348e-15	2	Ccl7
Atf3.2	8.34958529212163e-19	-0.39626030493966	0.045	0.222	1.17370120451354e-14	2	Atf3
Socs3.2	1.60799772378484e-18	-0.417237920441733	0.066	0.25	2.26036240032435e-14	2	Socs3
Plpp3	2.48451462709852e-18	-0.318585713237593	0.141	0.335	3.49248221131239e-14	2	Plpp3
Hmgb1	2.63458598726532e-18	0.256291542760561	0.73	0.594	3.70343752229886e-14	2	Hmgb1
Hspa5	2.85858407377581e-18	-0.312037822993803	0.241	0.438	4.01831163250666e-14	2	Hspa5
Pi16.1	9.14732393749804e-18	-0.689762257567471	0.02	0.177	1.2858393258941e-13	2	Pi16
Cxcl1.2	9.8877440670162e-18	-0.468031654211069	0.02	0.179	1.38992018350047e-13	2	Cxcl1
Sparc.1	1.42273123693216e-17	-0.5763286317615	0.85	0.803	1.99993329975553e-13	2	Sparc
Fth1.2	2.93080252567515e-17	-0.332858985539312	0.98	0.979	4.11982911034156e-13	2	Fth1
Rps21.1	5.31862602735015e-17	0.281188378198431	0.761	0.59	7.4763926066461e-13	2	Rps21
Cebpd.1	7.86462673222512e-17	-0.466520791095166	0.125	0.301	1.10553057974888e-12	2	Cebpd
Mgp.1	1.26091500325989e-16	0.359356036633127	0.318	0.164	1.77246822008243e-12	2	Mgp
H3f3b.2	1.33159531904079e-16	-0.448004969312549	0.818	0.877	1.87182353997564e-12	2	H3f3b
Cald1	2.06691014425071e-16	-0.266128100291891	0.125	0.311	2.90545558977323e-12	2	Cald1
Ppp1r15a.2	5.93604032469105e-16	-0.314543270403662	0.073	0.237	8.3442918844182e-12	2	Ppp1r15a
Tnfaip6	8.51126657074522e-16	-0.359107219445789	0.016	0.156	1.19642874184966e-11	2	Tnfaip6
Cyba	8.53643545143558e-16	-0.258496290050794	0.173	0.359	1.1999667314083e-11	2	Cyba
Plac8.2	2.84500116317201e-15	-0.28272559855254	0.005	0.134	3.99921813507089e-11	2	Plac8
Trf.2	6.41814621771469e-15	-0.317013334363498	0.011	0.142	9.02198813824155e-11	2	Trf
Plat	9.53171121009075e-15	0.250672703692029	0.348	0.203	1.33987264480246e-10	2	Plat
S100a11.1	1.4211913627443e-14	-0.267813880596313	0.384	0.559	1.99776869860966e-10	2	S100a11
Mustn1.1	1.58013518085921e-14	-0.309231808092193	0.043	0.186	2.22119602373379e-10	2	Mustn1
Jun.2	2.773534051458e-14	-0.543363736745544	0.241	0.406	3.89875681613451e-10	2	Jun
Cd52.2	4.44733586464387e-14	-0.360305632551326	0.002	0.12	6.25162002492989e-10	2	Cd52
Zfp36.2	9.58947022982031e-14	-0.264807651147387	0.084	0.236	1.34799183020584e-09	2	Zfp36
Gstm1.1	1.15829562182069e-13	-0.277123331940983	0.3	0.468	1.62821615559335e-09	2	Gstm1
Smpd3.1	6.50595125646785e-13	-0.311438839505489	0.011	0.126	9.14541568121685e-09	2	Smpd3
S100a10.1	2.8112628768883e-12	-0.292224948575784	0.375	0.522	3.95179222604189e-08	2	S100a10
Sfrp2.2	3.01656643087236e-12	-0.303370685881698	0.005	0.109	4.24038743187727e-08	2	Sfrp2
Myl9.1	9.90420915170346e-12	-0.576862203011404	0.109	0.244	1.39223468045495e-07	2	Myl9
Ccl2.1	2.41013880340377e-11	-0.40269409109131	0.011	0.112	3.38793211594468e-07	2	Ccl2
Tpm2.2	7.82588162292538e-11	-0.337959234144119	0.014	0.112	1.10008417973462e-06	2	Tpm2
Dusp1.1	1.46130901840331e-08	-0.306162836829301	0.168	0.286	0.000205416208716954	2	Dusp1
Actb.1	3.82751419692571e-08	-0.349232104830553	0.814	0.897	0.000538033670661847	2	Actb
Cd74.2	4.00233293285321e-05	-1.59225175276667	0.066	0.128	0.562607940371176	2	Cd74
Apoe.1	9.80642131392132e-05	-0.458670555188167	0.502	0.355	1	2	Apoe
Mt1.1	0.000794647367992136	-0.375653897784323	0.405	0.5	1	2	Mt1
Angptl7.3	0	2.29265483889678	1	0.109	0	3	Angptl7
Smoc2.3	9.33043972436711e-212	1.24566249410864	0.968	0.267	1.31157991205428e-207	3	Smoc2
Apod.2	1.07729210902739e-199	1.66114681212014	1	0.419	1.5143495176598e-195	3	Apod
Gpc3.3	1.03452371970416e-166	1.04676310163676	0.963	0.368	1.45422999278813e-162	3	Gpc3
Col15a1.2	2.86500464179612e-155	0.700206185283209	0.791	0.197	4.02733702497281e-151	3	Col15a1
Lum.3	3.54456951953311e-154	1.25478374454459	0.992	0.505	4.9826013736077e-150	3	Lum
Dcn.3	1.89140454030324e-138	1.15598130699163	1	0.787	2.65874736230426e-134	3	Dcn
Cp.3	1.20590509767292e-137	0.697731476981888	0.743	0.196	1.69514079579882e-133	3	Cp
Crispld2.2	8.64269301908177e-122	0.578952819945093	0.651	0.161	1.21490335769232e-117	3	Crispld2
Myoc.2	7.98445519725605e-115	0.652725990493352	0.667	0.173	1.12237486707828e-110	3	Myoc
Ccl11.2	8.14425747218884e-113	0.769951081524639	0.934	0.406	1.14483827286558e-108	3	Ccl11
Itm2a.2	2.26375632782927e-112	0.832895601241118	0.894	0.392	3.18216227002961e-108	3	Itm2a
Il33.2	3.50274464593831e-105	0.570733423030471	0.648	0.18	4.92380814879548e-101	3	Il33
Cd81.2	2.49317771914023e-102	0.752567042508173	0.984	0.779	3.50465991979542e-98	3	Cd81
Thbs4.1	2.63867526718568e-102	0.398073961771589	0.439	0.084	3.70918582308291e-98	3	Thbs4
Enpp2.2	4.29994079957341e-102	0.475634313347834	0.611	0.158	6.04442678196034e-98	3	Enpp2
Vit.2	1.15096400833654e-100	0.501461798266701	0.661	0.193	1.61791010651867e-96	3	Vit
Ctsb.2	2.01851545123489e-92	0.717058615881012	0.915	0.527	2.83742716980088e-88	3	Ctsb
Kcnk2	7.70552003018131e-81	0.290232962218115	0.325	0.056	1.08316495064259e-76	3	Kcnk2
Col1a1.2	7.47141693438737e-80	0.622420106285866	0.849	0.407	1.05025707846683e-75	3	Col1a1
Osr2.1	3.34440191767502e-79	0.379117784253799	0.474	0.118	4.70122577567577e-75	3	Osr2
Tmsb4x.2	2.27296150104867e-78	-1.32124843476679	0.646	0.867	3.19510198202411e-74	3	Tmsb4x
Abca6.1	1.33082951282114e-74	0.364779917218701	0.399	0.091	1.87074704617267e-70	3	Abca6
Abca8a.2	1.6414619213577e-74	0.431063423821317	0.651	0.227	2.30740302285251e-70	3	Abca8a
Ecm1.2	4.11776501069561e-73	0.610560679905928	0.833	0.407	5.78834227553481e-69	3	Ecm1
Rpl41.1	3.10500014370672e-71	-0.666519778273455	0.942	0.989	4.36469870200853e-67	3	Rpl41
Vwa1.2	2.23031945384516e-70	0.438141139397123	0.603	0.2	3.13516005627014e-66	3	Vwa1
6030408B16Rik	3.98896735266287e-70	0.251995133280776	0.299	0.054	5.6072914076382e-66	3	6030408B16Rik
Serpinh1.3	1.19604739298172e-69	0.560569284908798	0.931	0.56	1.6812838203144e-65	3	Serpinh1
Col1a2.3	1.11522540483937e-68	0.562405469879888	0.905	0.492	1.5676723515827e-64	3	Col1a2
Rasgrp2.3	2.11083812180044e-66	0.388793534470718	0.566	0.186	2.96720514781489e-62	3	Rasgrp2
Spp1.1	1.15397188186732e-64	0.420699813422549	0.32	0.068	1.62213827434089e-60	3	Spp1
Col3a1.3	8.34333418448542e-61	0.574800347944622	0.95	0.576	1.17282248631312e-56	3	Col3a1
Cst6	2.20586978534323e-59	0.255503076824295	0.22	0.035	3.10079115725697e-55	3	Cst6
Rps27.1	3.1207780183007e-59	-0.790599595480842	0.963	0.978	4.38687766032529e-55	3	Rps27
Abi3bp.2	1.10284627820564e-58	0.337663015592866	0.571	0.207	1.55027101327367e-54	3	Abi3bp
Sdc2.2	8.23254510760317e-57	0.384482081397819	0.619	0.254	1.15724886577578e-52	3	Sdc2
Rpl37a.1	1.55078765517921e-56	-0.706012482153773	0.87	0.957	2.17994220688542e-52	3	Rpl37a
Cpxm1.1	6.94884958573658e-56	0.30375874679633	0.452	0.142	9.76799786266991e-52	3	Cpxm1
Laptm4a.1	3.34328051369521e-55	0.480170625474581	0.934	0.699	4.69964941810135e-51	3	Laptm4a
Matn2.1	7.65727004035676e-55	0.302952440916395	0.439	0.135	1.07638244957295e-50	3	Matn2
Mmp2.2	7.03801227002362e-54	0.454914720501868	0.693	0.323	9.8933338479722e-50	3	Mmp2
Selenos.2	8.48336021794731e-54	0.362289743337278	0.606	0.251	1.19250594583685e-49	3	Selenos
Rpl18a.2	3.62542905434499e-53	-0.608957583522441	0.865	0.943	5.09626562169275e-49	3	Rpl18a
Entpd2.2	1.93376779488325e-52	0.331807687888174	0.611	0.243	2.71829738926739e-48	3	Entpd2
Rpl13.1	2.67222446438469e-52	-0.567739608005528	0.913	0.973	3.75634592958556e-48	3	Rpl13
Rpl32.1	2.84451122197363e-52	-0.704035373080533	0.653	0.847	3.99852942472834e-48	3	Rpl32
Meg3.2	8.44450076059342e-52	0.528111520939244	0.765	0.394	1.18704347191662e-47	3	Meg3
Cox6c.2	8.70126540652849e-52	0.452430211834329	0.915	0.662	1.22313687819571e-47	3	Cox6c
Sec11c.1	1.59441085636052e-51	0.327369256131885	0.497	0.178	2.24126334078599e-47	3	Sec11c
Cd63.2	2.47144618444149e-51	0.441862015256917	0.963	0.668	3.4741119014694e-47	3	Cd63
Rps28.1	2.94463070467449e-51	-0.76791623374891	0.751	0.881	4.13926738156094e-47	3	Rps28
Rpl37.2	7.02545650004966e-51	-0.600106028533694	0.794	0.914	9.8756842021198e-47	3	Rpl37
Rpl36.1	2.86790860029684e-50	-0.612175567346382	0.693	0.862	4.03141911943727e-46	3	Rpl36
Hspg2.1	1.58194003990054e-49	0.300059172172252	0.458	0.158	2.22373311408819e-45	3	Hspg2
Sparc.2	2.84789232596526e-47	0.476200271980351	0.987	0.793	4.00328224260937e-43	3	Sparc
Rps29.1	5.01373022259981e-47	-0.673782087469344	0.931	0.97	7.04780057390856e-43	3	Rps29
Ramp2.1	1.35637071884707e-46	0.334509760110726	0.603	0.257	1.90665031948333e-42	3	Ramp2
Rpl35.1	2.03348775180198e-46	-0.52137844945184	0.929	0.963	2.85847373270805e-42	3	Rpl35
Rps14.2	2.6544020737341e-46	-0.520617434090688	0.87	0.943	3.73129299504802e-42	3	Rps14
Gsn.3	2.88767632967313e-45	0.513913522320748	1	0.842	4.05920661662152e-41	3	Gsn
Rps5.1	4.65273408589925e-45	-0.562381347921698	0.717	0.872	6.54034830454858e-41	3	Rps5
Copz2.1	6.56387824866536e-45	0.345408092623057	0.582	0.261	9.22684365414889e-41	3	Copz2
Rps19.1	1.208009107244e-44	-0.547208394209808	0.913	0.963	1.69809840205289e-40	3	Rps19
Fau.1	1.28700840972998e-44	-0.691390994966661	0.571	0.798	1.80914772155744e-40	3	Fau
Rpl26.1	3.11741072422292e-44	-0.55887139019604	0.627	0.811	4.38214425504016e-40	3	Rpl26
Rps27a.1	3.86708266170262e-44	-0.567967395914128	0.722	0.846	5.43595809755537e-40	3	Rps27a
Nupr1.2	5.4768699205611e-44	0.431180629078918	0.693	0.351	7.69883604733274e-40	3	Nupr1
Cpe.3	1.55830022209175e-43	0.321241905914974	0.624	0.275	2.19050262219437e-39	3	Cpe
Rps18.1	2.87778735336655e-43	-0.570465297643321	0.815	0.9	4.04530568262735e-39	3	Rps18
Islr.2	4.11263594920044e-43	0.329456895999304	0.54	0.226	5.78113235379106e-39	3	Islr
Kdelr3.1	5.63915302989425e-43	0.270366373182806	0.397	0.134	7.92695741412234e-39	3	Kdelr3
Rps23.1	1.1372721759127e-42	-0.52928149750344	0.841	0.932	1.59866349768049e-38	3	Rps23
Rps6.2	1.32494213735446e-42	-0.554062558937035	0.659	0.841	1.86247116247917e-38	3	Rps6
Rpl35a.1	2.25113547590284e-42	-0.57180323630809	0.73	0.858	3.16442113847662e-38	3	Rpl35a
Serpinf1.2	5.21848829989204e-42	0.295634826095008	0.849	0.454	7.33562900315824e-38	3	Serpinf1
Maged2	2.57728855116252e-41	0.339885075133351	0.505	0.212	3.62289451636915e-37	3	Maged2
Prelp	6.26787847813396e-41	0.272357462361373	0.431	0.16	8.8107567767129e-37	3	Prelp
Rcn3.2	1.08566261872499e-40	0.351557580083514	0.669	0.339	1.52611594314171e-36	3	Rcn3
Trf.3	2.10374554945482e-40	0.370667968248738	0.357	0.113	2.95723511886864e-36	3	Trf
Rps16.1	5.82844446900826e-40	-0.516213642990276	0.675	0.86	8.19304439008492e-36	3	Rps16
Rps7.1	7.71964576475278e-40	-0.580226388532149	0.563	0.747	1.0851506051513e-35	3	Rps7
B2m.2	3.70903057303241e-39	-0.628574443107964	0.582	0.77	5.21378427651166e-35	3	B2m
Rps15a.1	6.42984174679116e-39	-0.623062104827176	0.638	0.801	9.03842854346434e-35	3	Rps15a
Rpl17.1	4.06036174727714e-38	-0.56045525371653	0.598	0.786	5.70765050814747e-34	3	Rpl17
Uba52.1	5.46677370033231e-37	-0.552704452067248	0.627	0.804	7.68464379055713e-33	3	Uba52
Rps11.2	1.3248439644885e-36	-0.54060643071091	0.598	0.785	1.86233316088148e-32	3	Rps11
Rpl8.1	2.51943987223208e-36	-0.515060040043597	0.468	0.711	3.54157662839663e-32	3	Rpl8
Mt1.2	1.60540658534019e-35	-1.17035945025801	0.228	0.513	2.2567200370127e-31	3	Mt1
Rps24.1	3.79889291363922e-35	-0.601962606845837	0.582	0.774	5.34010376870266e-31	3	Rps24
Rps3a1.1	4.40763454859792e-35	-0.499890054475314	0.566	0.774	6.19581188496409e-31	3	Rps3a1
Efemp1.2	7.39218135525409e-35	0.251538243995425	0.471	0.193	1.03911893310807e-30	3	Efemp1
Rpl23a.1	1.89187223450517e-34	-0.428035090220446	0.738	0.877	2.65940480004392e-30	3	Rpl23a
Fkbp7	3.28386020804144e-34	0.257807398874952	0.479	0.206	4.61612229444385e-30	3	Fkbp7
Rpl19.1	8.55121708102284e-34	-0.503296509188621	0.481	0.72	1.20204458507938e-29	3	Rpl19
Rplp2.1	9.25456949954302e-34	-0.536672010567603	0.585	0.767	1.30091483455076e-29	3	Rplp2
Rps4x.1	1.42889895439375e-33	-0.492049416070465	0.659	0.806	2.0086032601913e-29	3	Rps4x
Rps9.1	1.55246982490685e-33	-0.46034112061555	0.714	0.833	2.18230683287157e-29	3	Rps9
Olfml3.2	2.10539679878394e-33	0.281163955069419	0.476	0.207	2.95955628005058e-29	3	Olfml3
Rps26.1	2.40785708517209e-33	-0.539568062931615	0.397	0.654	3.38472470462641e-29	3	Rps26
Rpl6.1	5.49057642857803e-33	-0.555360946268844	0.601	0.771	7.71810328565213e-29	3	Rpl6
Rplp1.1	6.79132424334456e-32	-0.531579174026601	0.675	0.832	9.54656448886945e-28	3	Rplp1
Rpl11.1	8.66164034125977e-32	-0.465473257167951	0.582	0.759	1.21756678277089e-27	3	Rpl11
Selenom.2	1.17114742345282e-31	0.287226007077198	0.783	0.478	1.64628193314763e-27	3	Selenom
Rps15.1	2.17262333545498e-31	-0.476659414652068	0.532	0.739	3.05405662264907e-27	3	Rps15
Rpl21.1	4.34026957006748e-31	-0.449170904756695	0.601	0.783	6.10111693464386e-27	3	Rpl21
Mxra8	4.96219130779161e-31	0.253634593630987	0.45	0.199	6.97535232136267e-27	3	Mxra8
Rpl38.1	5.42680941295134e-31	-0.500746310346962	0.669	0.822	7.6284659917857e-27	3	Rpl38
Rpl9.1	3.47722809086154e-30	-0.44196139866741	0.696	0.825	4.88793952732407e-26	3	Rpl9
Ly6c1.3	3.70934322718312e-30	-0.685417238260083	0.048	0.323	5.21422377445131e-26	3	Ly6c1
Rpl23.1	8.27064940827595e-30	-0.487546878180736	0.534	0.72	1.16260518732135e-25	3	Rpl23
mt-Atp6.1	1.00059057204208e-29	0.315406801387777	0.997	0.979	1.40653016711955e-25	3	mt-Atp6
Rpl14.1	1.37365413737747e-29	-0.399527215220395	0.672	0.819	1.93094562091151e-25	3	Rpl14
Tuba1a.1	1.44277462994146e-29	0.314388852672101	0.841	0.551	2.02810829730871e-25	3	Tuba1a
Ly6a.3	1.70974059553097e-29	-0.739135297910976	0.13	0.401	2.40338235513789e-25	3	Ly6a
Spry2	6.26890823409249e-29	0.289827240703693	0.357	0.142	8.81220430466382e-25	3	Spry2
Rps13.1	6.31006271726122e-29	-0.509140930680449	0.471	0.68	8.8700551616541e-25	3	Rps13
Cd34.1	1.70471420698482e-28	0.264320438483165	0.677	0.369	2.39631676075857e-24	3	Cd34
mt-Cytb.1	8.39011575674939e-28	0.294772317269689	0.987	0.902	1.17939857192626e-23	3	mt-Cytb
Junb.3	1.01919867871561e-27	-0.977421549451408	0.214	0.475	1.43268758267053e-23	3	Junb
Rpl27a.1	1.05211725558529e-27	-0.433065036660324	0.638	0.78	1.47896122617624e-23	3	Rpl27a
Rarres2.1	1.36331309229113e-27	0.260065621845473	0.828	0.517	1.91640921383365e-23	3	Rarres2
Sptssa	1.79472909779328e-27	0.251674812012421	0.545	0.283	2.52285069276802e-23	3	Sptssa
Rexo2	2.88735570023326e-27	0.255430391988363	0.484	0.239	4.05875590781789e-23	3	Rexo2
Rps3.1	9.00558486633535e-27	-0.428519915175882	0.614	0.754	1.26591506466076e-22	3	Rps3
Eef1a1.1	1.24411506457509e-26	-0.367710168327141	0.653	0.796	1.74885254627321e-22	3	Eef1a1
Itm2c	2.54801835902555e-26	0.252059143213207	0.495	0.251	3.58174940728222e-22	3	Itm2c
Rpl15.1	2.92899745582419e-26	-0.410298185582081	0.571	0.726	4.11729172365206e-22	3	Rpl15
Nfkbia.2	7.58003800307129e-26	-0.504905390448204	0.077	0.33	1.06552594209173e-21	3	Nfkbia
Rpl39.1	1.10985590258097e-25	-0.586405989424209	0.664	0.796	1.56012444225807e-21	3	Rpl39
Rpl13a.1	6.49736591298271e-25	-0.482036260357685	0.458	0.653	9.1333472638798e-21	3	Rpl13a
Rpl10.1	2.5431038784078e-24	-0.376448987261437	0.778	0.853	3.57484112187785e-20	3	Rpl10
Rpl31.1	4.53225137734563e-24	-0.407358502376214	0.505	0.669	6.37098576113476e-20	3	Rpl31
Rpl27.1	7.48626467870116e-24	-0.393723363237049	0.394	0.604	1.05234422588502e-19	3	Rpl27
Rps17.1	1.13184345369089e-23	-0.394557679648087	0.521	0.691	1.59103234285328e-19	3	Rps17
Rpl24.1	1.24776966424709e-23	-0.362359792411395	0.632	0.764	1.75398981703214e-19	3	Rpl24
Rps25.1	2.13983110129386e-23	-0.394642001775528	0.532	0.693	3.00796057908878e-19	3	Rps25
Rpl34.1	2.27174275725596e-23	-0.378512853820967	0.701	0.82	3.19338879387471e-19	3	Rpl34
Rplp0.1	3.11537530014567e-23	-0.39491568723349	0.77	0.85	4.37928305941477e-19	3	Rplp0
Rpl3.2	3.25837748216477e-23	-0.381938816003068	0.63	0.764	4.58030122667902e-19	3	Rpl3
Rps8.1	1.55021401416059e-22	-0.357070090583135	0.765	0.838	2.17913583970555e-18	3	Rps8
Rps21.2	1.73212759203233e-22	-0.469302324548479	0.421	0.619	2.43485175611985e-18	3	Rps21
Atf3.3	1.80192510402552e-22	-0.451522852387452	0.011	0.223	2.53296611872867e-18	3	Atf3
Dpt.3	2.44830840717503e-22	-0.44040023062168	0.034	0.253	3.44158712796594e-18	3	Dpt
Ptma.2	4.38740505184527e-22	-0.34043152650033	0.749	0.86	6.1673752813789e-18	3	Ptma
Ifi27l2a.2	1.0311727172474e-21	-0.491246498953872	0.026	0.238	1.44951948863466e-17	3	Ifi27l2a
Rps10.1	1.06990833613411e-21	-0.415248309373232	0.307	0.53	1.50397014810372e-17	3	Rps10
Tpt1.1	1.25383473799984e-21	-0.347881396176776	0.608	0.75	1.76251549120637e-17	3	Tpt1
Rpl10a.1	5.88211564773299e-21	-0.387658376699258	0.399	0.597	8.26848996601826e-17	3	Rpl10a
Aspn.3	1.88452343326598e-19	-0.311660585998049	0.021	0.213	2.64907459014199e-15	3	Aspn
Rps12.1	1.91810524083275e-19	-0.436734424338061	0.352	0.537	2.69628053703859e-15	3	Rps12
Btg1.2	1.96650401303831e-19	-0.366051420544541	0.074	0.281	2.76431469112795e-15	3	Btg1
Fth1.3	2.34142980549449e-19	-0.387993943657112	0.979	0.979	3.2913478775836e-15	3	Fth1
Klf2.1	9.97890788765227e-19	-0.290105255347378	0.034	0.226	1.40273508176728e-14	3	Klf2
Gadd45g.2	1.02898100776336e-18	-0.638851242907382	0.074	0.276	1.44643860261295e-14	3	Gadd45g
Pcolce2.3	1.0673882208676e-18	-0.258281909072677	0.003	0.179	1.50042762207359e-14	3	Pcolce2
Rpl18.1	1.64048558652693e-18	-0.344496092275583	0.481	0.633	2.3060305889809e-14	3	Rpl18
Selenok	1.65713479243011e-18	0.250030361598683	0.754	0.573	2.32943437771901e-14	3	Selenok
Rps2.1	2.6721171204502e-18	-0.346736853278971	0.579	0.697	3.75619503621684e-14	3	Rps2
Rpl29.1	2.82387142790484e-18	-0.336023260397595	0.302	0.506	3.96951606620583e-14	3	Rpl29
Dusp1.2	1.11915479261897e-17	-0.463055860908587	0.093	0.29	1.57319589198448e-13	3	Dusp1
Rps20.1	4.83160315168023e-17	-0.383063746482356	0.429	0.593	6.7917845503169e-13	3	Rps20
Sfrp4.3	1.01974693510352e-16	-1.02119770340084	0.048	0.223	1.43345826667502e-12	3	Sfrp4
C3.3	1.04299114769858e-16	-0.319450319675003	0.024	0.194	1.46613265631989e-12	3	C3
Mt2.2	1.06541722631426e-16	-0.585530658239767	0.114	0.3	1.49765699502996e-12	3	Mt2
Gpx3.3	1.28469407832165e-16	-0.602417746443177	0.032	0.202	1.80589446589674e-12	3	Gpx3
Rpsa.1	1.32496743586559e-16	-0.323781710977168	0.325	0.523	1.86250672459626e-12	3	Rpsa
Rpl36a.1	1.78790153503501e-16	-0.348560593163136	0.537	0.671	2.51325318779871e-12	3	Rpl36a
H2-D1.2	3.60267151199629e-16	-0.422306239683381	0.437	0.578	5.06427534441318e-12	3	H2-D1
Rpl4.1	5.05498719237662e-16	-0.32573722885574	0.452	0.604	7.10579549632381e-12	3	Rpl4
Rpl7.1	1.07694745700532e-15	-0.309248072327784	0.519	0.65	1.51386504031238e-11	3	Rpl7
Zfp36.3	1.1696846224742e-14	-0.307799827524541	0.069	0.236	1.64422567381198e-10	3	Zfp36
Fos.3	3.10316370766211e-14	-0.965917156755272	0.278	0.43	4.36211722386063e-10	3	Fos
Ifitm3.3	3.826565906576e-14	-0.416213682832778	0.77	0.795	5.37900369487388e-10	3	Ifitm3
Lgals3.1	3.97398421277199e-14	-0.262567592662652	0.011	0.151	5.58622960789358e-10	3	Lgals3
Ptn.3	5.75048484442235e-14	-0.449084505263877	0.019	0.161	8.0834565458045e-10	3	Ptn
Ppp1r15a.3	7.79271951337082e-14	-0.323575581769274	0.071	0.235	1.09542258199454e-09	3	Ppp1r15a
Btg2.2	1.05763856375989e-13	-0.339405650282334	0.079	0.241	1.48672252907728e-09	3	Btg2
Pi16.2	4.56737006733419e-13	-0.668868333708075	0.034	0.174	6.42035210365167e-09	3	Pi16
Actb.2	4.97087072740498e-13	-0.406481806500173	0.86	0.892	6.98755298151318e-09	3	Actb
Cyr61.1	1.76799362798337e-12	-0.319467270296686	0.008	0.131	2.48526864285622e-08	3	Cyr61
Ier2.2	2.23164812298351e-12	-0.438696262683039	0.193	0.353	3.13702776647792e-08	3	Ier2
Rpl22.1	5.55667976490608e-12	-0.262936029842487	0.299	0.463	7.81102474552848e-08	3	Rpl22
Rpl28.1	5.34137467120084e-11	-0.283679346603956	0.463	0.58	7.50837037530703e-07	3	Rpl28
Plac8.3	1.22715754551287e-10	-0.259410624746056	0.019	0.131	1.72501536172745e-06	3	Plac8
Sfrp2.3	1.98596299900411e-10	-0.293650878833904	0.005	0.107	2.79166818770008e-06	3	Sfrp2
Cd52.3	2.94645287829002e-10	-0.344926112541615	0.013	0.118	4.14182881101228e-06	3	Cd52
Rpl30.1	4.45209733105956e-10	-0.275848770832846	0.381	0.503	6.25831321827042e-06	3	Rpl30
Jun.3	4.97648880177225e-10	-0.573890084136272	0.278	0.401	6.99545030865125e-06	3	Jun
Socs3.3	1.77329652877775e-09	-0.372918863514954	0.116	0.243	2.49272293050288e-05	3	Socs3
Myl6.1	1.89322870118775e-09	-0.390693549604287	0.698	0.736	2.66131158525962e-05	3	Myl6
Apoe.2	3.18538286528025e-09	-0.928181810151273	0.265	0.375	4.47769269372445e-05	3	Apoe
Smpd3.2	1.01936574413635e-08	-0.29161404106133	0.026	0.123	0.000143292242653247	3	Smpd3
Ly6e.2	2.49814260315081e-08	-0.329639868425629	0.164	0.278	0.000351163905724909	3	Ly6e
Cryab.2	2.87687644009754e-08	-0.262578450634231	0.132	0.248	0.000404402521184512	3	Cryab
Acta2.2	3.33592393627342e-08	-0.698382930318978	0.016	0.101	0.000468930827721954	3	Acta2
Id3.2	4.50165655985272e-08	-0.32722562934286	0.315	0.427	0.000632797862618496	3	Id3
Cldn5.3	4.8397243152507e-07	-0.594911093340617	0.029	0.108	0.00680320046994791	3	Cldn5
S100a11.2	5.31546208322503e-07	-0.26008537922178	0.492	0.548	0.00747194505038943	3	S100a11
Ubc.1	4.23494880000888e-06	-0.2699040943431	0.598	0.633	0.0595306752817248	3	Ubc
Cxcl1.3	4.55805877079763e-06	-0.374717615119846	0.087	0.171	0.0640726321411023	3	Cxcl1
Crip1.1	7.94256827278354e-06	-0.536975822687281	0.942	0.893	0.111648682210518	3	Crip1
Egr1.3	1.76002412942068e-05	-0.265662749832776	0.185	0.267	0.247406591872666	3	Egr1
H3f3b.3	2.16024623628096e-05	-0.378954401771392	0.892	0.87	0.303665813434015	3	H3f3b
Ccl2.2	5.86863839125269e-05	0.259151489614462	0.167	0.099	0.824954498658391	3	Ccl2
Cst3.2	0.000192264573650061	-0.395824862878109	0.767	0.732	1	3	Cst3
Anxa1.1	0.000237171780007438	-0.251801720022409	0.325	0.379	1	3	Anxa1
Cd74.3	0.000446680387964993	-1.59907067311397	0.071	0.127	1	3	Cd74
Tnfaip6.1	0.00674905483405951	-0.260305937396237	0.103	0.148	1	3	Tnfaip6
Cxcl1.4	3.42836609273534e-204	1.21677750967179	0.749	0.126	4.81925421655807e-200	4	Cxcl1
Egr1.4	3.49580723172776e-181	0.936887847710854	0.885	0.219	4.91405622563971e-177	4	Egr1
Junb.4	1.35982347520971e-165	1.42341511938137	0.988	0.421	1.91150385910229e-161	4	Junb
Cebpd.2	3.21489024555002e-162	1.10604935802515	0.867	0.248	4.51917121816966e-158	4	Cebpd
Fosb	4.47059453072458e-153	0.70274611661981	0.678	0.133	6.28431473183955e-149	4	Fosb
Smoc2.4	7.61434679061626e-147	1.01791261874525	0.935	0.277	1.07034872835693e-142	4	Smoc2
Socs3.4	6.19931658277768e-139	0.737342496004362	0.796	0.197	8.71437932041059e-135	4	Socs3
Jun.4	3.83995849189463e-131	1.09405754517566	0.916	0.357	5.39782965205629e-127	4	Jun
Lum.4	7.41144922618277e-131	1.27258511235128	0.988	0.511	1.04182741772451e-126	4	Lum
Ier2.3	4.76028072107002e-128	1.08822079827035	0.851	0.307	6.69152660960813e-124	4	Ier2
Cp.4	3.798575203315e-127	0.664404340626848	0.78	0.2	5.33965716329989e-123	4	Cp
Dcn.4	5.98277511797346e-126	1.18334167393061	1	0.79	8.4099869833353e-122	4	Dcn
Gpc3.4	4.95970441156648e-124	0.898241598240273	0.969	0.374	6.97185649133900e-120	4	Gpc3
Ccl7.2	1.56717470632835e-120	1.21135945628385	0.619	0.141	2.20297748468576e-116	4	Ccl7
Ccl11.3	9.95136545804733e-117	0.987048979109965	0.957	0.41	1.39886344243771e-112	4	Ccl11
Apod.3	1.43034819834499e-110	0.956575478637463	0.997	0.425	2.01064046241356e-106	4	Apod
Ppp1r15a.4	4.21591219415892e-110	0.744201996180732	0.7	0.192	5.92630777132919e-106	4	Ppp1r15a
Fos.4	1.36909299769482e-108	1.11392258850614	0.901	0.387	1.9245340268596e-104	4	Fos
Enpp2.3	5.01812026077576e-108	0.570969812743718	0.647	0.161	7.05397165057249e-104	4	Enpp2
Osr2.2	4.89131057875601e-104	0.564558950665566	0.545	0.117	6.87571528055732e-100	4	Osr2
Itm2a.3	1.46081032538759e-97	0.756385198982231	0.92	0.396	2.05346107439734e-93	4	Itm2a
Btg2.3	3.22598414255596e-92	0.664874262776834	0.675	0.199	4.53476590919091e-88	4	Btg2
Thbs1	3.6201922723955e-92	0.341906739570824	0.344	0.05	5.08890427730636e-88	4	Thbs1
Angptl7.4	3.53770117345001e-85	0.973966862694517	0.573	0.148	4.97294653951868e-81	4	Angptl7
Crispld2.3	7.14320035113164e-84	0.500934356991631	0.613	0.169	1.00411967335857e-79	4	Crispld2
Tnfaip6.2	2.37298537872759e-83	0.505715888676748	0.514	0.12	3.33570554687737e-79	4	Tnfaip6
Col15a1.3	5.9149225623808e-82	0.475601810722435	0.697	0.21	8.31460664593869e-78	4	Col15a1
Ubb	3.5038994511149e-80	0.617784823816069	1	0.982	4.92543145843221e-76	4	Ubb
Vit.3	1.16853682355581e-79	0.475817965672417	0.647	0.199	1.64261221287241e-75	4	Vit
Zfp36.4	3.30904672571337e-79	0.535448799293407	0.638	0.196	4.65152698233528e-75	4	Zfp36
Nr4a1	3.27688890339038e-75	0.49829663607505	0.492	0.125	4.60632273149585e-71	4	Nr4a1
Cd81.3	6.22260583854298e-75	0.678593259087357	0.978	0.782	8.74711702723987e-71	4	Cd81
Trf.4	6.35724525887662e-75	0.689208589525422	0.455	0.109	8.93637966040286e-71	4	Trf
Il33.3	1.54209418160564e-72	0.487202129195692	0.613	0.188	2.16772179108305e-68	4	Il33
Abca6.2	6.88819337454349e-69	0.343717153415778	0.412	0.094	9.68273342659579e-65	4	Abca6
Nppc	9.34428866739268e-68	0.306897315963034	0.115	0.005	1.31352665797539e-63	4	Nppc
Maff	1.47176686599989e-63	0.505961316626718	0.341	0.072	2.06886268353604e-59	4	Maff
Ctsb.3	4.21673509051564e-62	0.556345050790122	0.901	0.532	5.92746451673783e-58	4	Ctsb
Ccl2.3	5.39245460597702e-62	0.867253451371725	0.372	0.086	7.5801734396219e-58	4	Ccl2
Rpl41.2	1.09020982445257e-61	-0.672495777126754	0.957	0.987	1.53250795023298e-57	4	Rpl41
Mt1.3	1.0314478222085e-58	0.927083435962141	0.811	0.471	1.44990620367849e-54	4	Mt1
Hspa5.1	2.81868590845469e-58	0.567588827546652	0.771	0.398	3.96222678151476e-54	4	Hspa5
Tmsb4x.3	3.00990149409133e-55	-1.18347453200125	0.678	0.863	4.23101853024419e-51	4	Tmsb4x
Rpl37a.2	3.09229393662964e-54	-0.741516172685356	0.867	0.956	4.34683758672029e-50	4	Rpl37a
Gsn.4	6.99397872873294e-53	0.620512924069264	0.997	0.844	9.83143589897989e-49	4	Gsn
Jund	3.5780570324212e-51	0.418689345396322	0.61	0.252	5.02967477047448e-47	4	Jund
Serpinh1.4	6.60792814888436e-50	0.528445781280132	0.926	0.565	9.28876459888675e-46	4	Serpinh1
Dusp1.3	9.71277652567851e-50	0.608930972750094	0.613	0.254	1.36532499621463e-45	4	Dusp1
Myoc.3	5.5957298744362e-49	0.345460966337547	0.551	0.186	7.86591748449497e-45	4	Myoc
Rps29.2	1.41502300702197e-47	-0.714009701351014	0.91	0.971	1.98909784097078e-43	4	Rps29
Rpl32.2	2.83022518973546e-47	-0.719072289782344	0.653	0.845	3.97844754921113e-43	4	Rpl32
Spp1.2	4.52489044989052e-47	0.28845617471817	0.307	0.071	6.3606385054111e-43	4	Spp1
Mt2.3	5.71944014373956e-47	0.574013415441996	0.613	0.265	8.0398170100547e-43	4	Mt2
Klf2.2	4.73844850800713e-46	0.391056807081259	0.52	0.192	6.66083706770563e-42	4	Klf2
Atf3.4	6.57739799843478e-46	0.398064977620853	0.526	0.186	9.24584836639977e-42	4	Atf3
Rps18.2	1.1524932162556e-44	-0.619027728494634	0.796	0.9	1.6200597140905e-40	4	Rps18
Vwa1.3	1.29320844045361e-44	0.322262606757556	0.56	0.208	1.81786310474564e-40	4	Vwa1
Hspa8	1.46511621414399e-43	0.576961817052254	0.82	0.572	2.05951386222221e-39	4	Hspa8
H3f3b.4	2.42997269797868e-43	0.506148857400452	0.966	0.865	3.41581262154863e-39	4	H3f3b
Cpe.4	4.91474512287896e-42	0.352117118456196	0.638	0.279	6.90865721923096e-38	4	Cpe
Dnaja1	5.02283435571248e-42	0.484418503402074	0.61	0.293	7.06059825382504e-38	4	Dnaja1
Rps14.3	8.12655225555362e-42	-0.528015940057503	0.873	0.942	1.14234945056317e-37	4	Rps14
Col1a2.4	8.70111761889008e-42	0.42223653223434	0.873	0.498	1.22311610368738e-37	4	Col1a2
Dnajb1	1.14948580318303e-41	0.513282583287616	0.3	0.081	1.61583219353439e-37	4	Dnajb1
Ifrd1	1.15549343688726e-41	0.423085908585285	0.421	0.146	1.62427712423242e-37	4	Ifrd1
Gadd45g.3	1.23291335407944e-41	0.820636901278377	0.554	0.242	1.73310630182947e-37	4	Gadd45g
Rpl37.3	1.37353424786318e-41	-0.57769775002619	0.786	0.913	1.93077709222127e-37	4	Rpl37
Rpl35.2	3.46897506328761e-40	-0.521838444797009	0.926	0.963	4.87633824646339e-36	4	Rpl35
Rpl36.2	3.95012726097876e-40	-0.584783022497063	0.693	0.86	5.55269389075784e-36	4	Rpl36
Selenok.1	1.52337700270896e-39	0.391265997879719	0.867	0.567	2.14141105270798e-35	4	Selenok
Cd63.3	2.8554657027441e-39	0.404737513172522	0.95	0.672	4.01392813834739e-35	4	Cd63
Rpl38.2	9.36441366264769e-39	-0.580005173173725	0.607	0.825	1.31635562855839e-34	4	Rpl38
Rps28.2	5.02115054195121e-38	-0.720346836447877	0.762	0.879	7.05823131682082e-34	4	Rps28
Rpl17.2	9.82158034268555e-38	-0.590671961748083	0.588	0.785	1.38061954877131e-33	4	Rpl17
Abi3bp.3	1.46284565888791e-37	0.297823537248763	0.526	0.214	2.05632214269874e-33	4	Abi3bp
Rps24.2	1.85309715382075e-37	-0.657351967754574	0.56	0.773	2.60489866912583e-33	4	Rps24
Rplp2.2	5.57831849307326e-37	-0.585486004101972	0.523	0.769	7.84144230571308e-33	4	Rplp2
Sec11c.2	7.45328084201027e-37	0.304333958893827	0.471	0.183	1.04770768796138e-32	4	Sec11c
Rps5.2	1.02068076519068e-36	-0.542572722046483	0.746	0.869	1.43477095162854e-32	4	Rps5
Rps7.2	1.3734577747177e-36	-0.581794232519649	0.495	0.75	1.93066959392067e-32	4	Rps7
Rpl13.2	1.30318568970914e-35	-0.499684391360725	0.941	0.97	1.83188812402413e-31	4	Rpl13
Nupr1.3	2.38215888570036e-35	0.436069928843731	0.697	0.354	3.348600745629e-31	4	Nupr1
Myc	2.72054415841107e-35	0.264110742601834	0.269	0.073	3.82426892347845e-31	4	Myc
Tmed2	4.49931577932118e-35	0.331320265872067	0.728	0.399	6.32468819099179e-31	4	Tmed2
Klf4	1.07469539044307e-34	0.333897927368625	0.384	0.14	1.51069931034583e-30	4	Klf4
Rpl18a.3	2.18906958738282e-34	-0.518500129589976	0.885	0.941	3.07717511898403e-30	4	Rpl18a
Mmp2.3	2.230422898624e-34	0.304181145211612	0.681	0.328	3.13530546859576e-30	4	Mmp2
Rpl35a.2	2.24482384941203e-34	-0.540631009077974	0.718	0.857	3.15554888511849e-30	4	Rpl35a
Rpl19.2	3.05568903030473e-34	-0.543270822565917	0.464	0.718	4.29538206989936e-30	4	Rpl19
Rps23.2	4.00628651938493e-34	-0.503686331218289	0.851	0.93	5.6316369602994e-30	4	Rps23
Rpl26.2	4.10784969849269e-34	-0.521326296925714	0.601	0.81	5.77440432117118e-30	4	Rpl26
Ubc.2	6.66177765602368e-34	0.529448611527124	0.851	0.616	9.36446085107249e-30	4	Ubc
Rps15.2	7.32531846407175e-34	-0.53138164995401	0.495	0.739	1.02972001649457e-29	4	Rps15
Ccnl1	8.9310673093484e-34	0.318863066106509	0.452	0.181	1.2554401316751e-29	4	Ccnl1
Ly6a.4	1.66633474516989e-33	-0.835370666023429	0.074	0.401	2.34236675128531e-29	4	Ly6a
Rps16.2	1.76992738890596e-33	-0.501142488304473	0.721	0.855	2.48798693058511e-29	4	Rps16
Rps15a.2	2.07850420587382e-33	-0.615261560025097	0.619	0.801	2.92175336219684e-29	4	Rps15a
Rpl11.2	2.19792356416517e-33	-0.506305405402337	0.539	0.76	3.08962115414699e-29	4	Rpl11
Rpl6.2	8.09015163897365e-33	-0.569145954848537	0.563	0.772	1.13723261589053e-28	4	Rpl6
Fau.2	1.12220051171121e-32	-0.640095320412819	0.588	0.794	1.57747725931244e-28	4	Fau
Bambi	1.65013724553813e-32	0.288440195044315	0.232	0.059	2.31959792605295e-28	4	Bambi
Id3.3	3.50861527296369e-32	0.480755479467839	0.7	0.4	4.93206048920506e-28	4	Id3
Rps26.2	5.54315766757641e-32	-0.565129704755942	0.39	0.651	7.79201673331216e-28	4	Rps26
Uba52.2	1.25190514028032e-31	-0.564357170829387	0.65	0.801	1.75980305569204e-27	4	Uba52
Glul.1	1.27848707744447e-31	0.320142165378537	0.474	0.199	1.79716928476369e-27	4	Glul
Rpl23.2	2.11097450168355e-31	-0.526997113121678	0.511	0.72	2.96739685701656e-27	4	Rpl23
Rpl14.2	3.78339755983144e-31	-0.446142505405136	0.663	0.818	5.31832194985506e-27	4	Rpl14
Rplp1.2	4.10883422431877e-31	-0.555983940999305	0.672	0.831	5.7757882691249e-27	4	Rplp1
Phlda1.2	4.36209682027952e-31	0.51735299312977	0.563	0.277	6.13179950026692e-27	4	Phlda1
Rps27.2	4.40688015383069e-31	-0.632751079707774	0.963	0.977	6.19475143223981e-27	4	Rps27
Rpl34.2	7.53910748550583e-31	-0.453293251930813	0.635	0.823	1.05977233923755e-26	4	Rpl34
Rpl21.2	7.76987266611894e-31	-0.468221518799201	0.594	0.781	1.09221100067634e-26	4	Rpl21
Rpl27a.2	1.07931203884667e-30	-0.464970857301783	0.563	0.783	1.51718893300676e-26	4	Rpl27a
B2m.3	1.08801186613688e-30	-0.592685005846192	0.598	0.767	1.52941828022861e-26	4	B2m
Rps27a.2	1.43980590552443e-29	-0.498348500668861	0.715	0.845	2.02393516139569e-25	4	Rps27a
Sat1	1.48654807709524e-29	0.430614215151127	0.542	0.267	2.08964063197278e-25	4	Sat1
Rps11.3	2.53053059891284e-29	-0.527863243929441	0.622	0.782	3.55716686289178e-25	4	Rps11
Gm12216	3.22029055868466e-29	0.290410621877194	0.217	0.058	4.52676243834303e-25	4	Gm12216
Rps6.3	3.51418638226115e-29	-0.488031571862273	0.706	0.836	4.93989179754449e-25	4	Rps6
Ly6c1.4	1.68012943503416e-28	-0.695375678417413	0.028	0.321	2.36175794682751e-24	4	Ly6c1
Irf1	3.35838451783618e-28	0.261020001938919	0.303	0.104	4.72088111672231e-24	4	Irf1
Arf4	3.86894557388652e-28	0.345756536869431	0.641	0.376	5.43857679321228e-24	4	Arf4
Rpl23a.2	4.38435270860906e-28	-0.423477088197621	0.759	0.874	6.16308460249175e-24	4	Rpl23a
Rps13.2	1.54682185543843e-26	-0.506853201482192	0.458	0.678	2.17436748218979e-22	4	Rps13
Sdc2.3	3.34769419608614e-26	0.256923102127613	0.536	0.264	4.70585373143829e-22	4	Sdc2
Xbp1	6.02663948576041e-26	0.29057228629229	0.443	0.206	8.47164712513341e-22	4	Xbp1
Klf6	6.38090303106616e-26	0.302879141322888	0.443	0.204	8.96963539076971e-22	4	Klf6
Rps3.2	6.78511053345567e-26	-0.450185249407393	0.607	0.753	9.53782987687863e-22	4	Rps3
Tubb6	8.47930435501594e-26	0.276720074766584	0.415	0.184	1.19193581318459e-21	4	Tubb6
Rps9.2	1.20595496067412e-25	-0.425010506491135	0.715	0.832	1.69521088821961e-21	4	Rps9
Rpl27.2	2.03968549842758e-25	-0.428834698033262	0.344	0.605	2.86718590513965e-21	4	Rpl27
Rps10.2	2.99490845918589e-25	-0.467433345937326	0.257	0.531	4.20994282107761e-21	4	Rps10
Selenos.3	3.95984749914512e-25	0.268538017269953	0.52	0.26	5.5663576295483e-21	4	Selenos
Rpl39.2	8.73661320181458e-25	-0.618463746545714	0.69	0.793	1.22810571777908e-20	4	Rpl39
Rpl15.2	1.29513592026858e-24	-0.41752994625204	0.536	0.727	1.82057256312154e-20	4	Rpl15
Rps21.3	2.79123785247134e-24	-0.507191865453101	0.381	0.619	3.92364304921896e-20	4	Rps21
Cd302.2	2.93256863413531e-24	0.256579402598607	0.526	0.265	4.12231172900401e-20	4	Cd302
Sparc.3	6.71753938490608e-24	0.340147529419862	0.947	0.798	9.44284511336248e-20	4	Sparc
Col3a1.4	1.54560095861261e-23	0.279374758274304	0.901	0.583	2.17265126752175e-19	4	Col3a1
Rps3a1.2	1.54756694401959e-23	-0.457805204721821	0.635	0.768	2.17541485320833e-19	4	Rps3a1
Rps17.2	1.81986077217628e-23	-0.410824381767469	0.508	0.69	2.5581782874482e-19	4	Rps17
Ecm1.3	5.84054871413033e-23	0.276123177030003	0.731	0.419	8.21005932745301e-19	4	Ecm1
Laptm4a.2	7.7483155340433e-23	0.289157879039513	0.91	0.703	1.08918071462047e-18	4	Laptm4a
Rps20.2	1.35532928440363e-22	-0.466407034779403	0.378	0.594	1.90518637508618e-18	4	Rps20
Rpl24.2	1.88985995363679e-22	-0.361338238638343	0.57	0.766	2.65657613682724e-18	4	Rpl24
Rpl31.2	1.97327489164052e-22	-0.419615721972998	0.458	0.671	2.77383251517908e-18	4	Rpl31
Rpl13a.2	2.51417487309549e-22	-0.494738920148058	0.446	0.651	3.53417561911034e-18	4	Rpl13a
Ppia.1	6.77651809063564e-22	-0.33477661820346	0.799	0.882	9.52575148000652e-18	4	Ppia
Rps2.2	9.12331462068151e-22	-0.394797172978786	0.533	0.698	1.2824643362292e-17	4	Rps2
Rpl36a.2	1.81603476158397e-21	-0.427647261208998	0.498	0.672	2.55280006435858e-17	4	Rpl36a
Rpl10.2	2.86001760532652e-21	-0.371039500574563	0.759	0.853	4.02032674780748e-17	4	Rpl10
Rps19.2	3.69356085700841e-21	-0.416613109943714	0.957	0.96	5.19203849669672e-17	4	Rps19
Tuba1a.2	6.24690518255338e-21	0.359138712579101	0.796	0.557	8.78127461511528e-17	4	Tuba1a
mt-Atp6.2	7.23588325573549e-21	0.2618221404981	1	0.979	1.01714810925874e-16	4	mt-Atp6
Crip1.2	8.85756879726649e-21	-0.722395368970873	0.833	0.901	1.24510844583175e-16	4	Crip1
Rpl18.2	1.00635874200202e-20	-0.383655361265512	0.437	0.634	1.41463848363224e-16	4	Rpl18
Snu13	1.09346487926961e-20	0.261544970170463	0.458	0.236	1.53708358078929e-16	4	Snu13
Ifi27l2a.3	3.10517280143952e-20	-0.497545784072088	0.015	0.236	4.36494140698353e-16	4	Ifi27l2a
Rpl9.2	5.50424769124647e-20	-0.38628537091704	0.746	0.821	7.73732097958516e-16	4	Rpl9
Cyb5a.2	1.39930995648312e-19	0.26141187266477	0.715	0.469	1.96701000582833e-15	4	Cyb5a
Dpt.4	9.2292534258031e-19	-0.435798184047701	0.037	0.25	1.29735615406514e-14	4	Dpt
Rpl3.3	2.15443630783845e-18	-0.361318518411147	0.653	0.761	3.02849111792851e-14	4	Rpl3
Rps8.2	3.11147349062232e-18	-0.32729799566435	0.743	0.839	4.37379828576779e-14	4	Rps8
Rpl7.2	6.90819673779497e-18	-0.355623871577003	0.489	0.651	9.71085215431839e-14	4	Rpl7
Rpl8.2	1.12511770189195e-17	-0.386814338524388	0.551	0.702	1.58157795354952e-13	4	Rpl8
Rpsa.2	2.72500049041145e-17	-0.354960801722311	0.319	0.522	3.83053318937138e-13	4	Rpsa
Rpl10a.2	6.99728710679765e-17	-0.363062175934225	0.412	0.594	9.83608648602546e-13	4	Rpl10a
Rps12.2	8.30037719086859e-17	-0.427588943318158	0.344	0.535	1.1667840217204e-12	4	Rps12
Rpl28.2	8.63821464706134e-17	-0.359696917455496	0.396	0.583	1.21427383293741e-12	4	Rpl28
Rps4x.2	1.84343793674826e-16	-0.364254883808824	0.712	0.801	2.59132070768703e-12	4	Rps4x
Tmsb10	1.90492008969483e-16	-0.418309108879824	0.83	0.876	2.67774617008402e-12	4	Tmsb10
Rpl29.2	4.76497138807778e-16	-0.344872823767783	0.307	0.504	6.69812028022094e-12	4	Rpl29
Aspn.4	4.80275079850812e-16	-0.301769342953894	0.025	0.21	6.75122679746287e-12	4	Aspn
Eef1a1.2	6.69805405132986e-16	-0.32479532312795	0.728	0.79	9.41545457995439e-12	4	Eef1a1
Actb.3	1.25442685050073e-15	-0.657187104409048	0.814	0.895	1.76334782374888e-11	4	Actb
Rplp0.2	5.30409428612747e-15	-0.342779727177145	0.805	0.847	7.45596533800939e-11	4	Rplp0
Sfrp4.4	7.13697461700018e-15	-1.00182648352356	0.043	0.221	1.00324452191171e-10	4	Sfrp4
Cst3.3	7.32021724078166e-15	-0.540462806982993	0.65	0.74	1.02900293753668e-10	4	Cst3
H2-D1.3	1.07238852772355e-14	-0.437071334908432	0.44	0.576	1.50745655342099e-10	4	H2-D1
Ly6e.3	2.76647845908129e-14	-0.394244131608615	0.096	0.281	3.88883876993056e-10	4	Ly6e
Gpx3.4	3.18370928931613e-14	-0.584868264795487	0.031	0.201	4.47534014799168e-10	4	Gpx3
C3.4	3.91191767068662e-14	-0.311317557643217	0.025	0.192	5.49898266968419e-10	4	C3
S100a11.3	5.97605666743952e-14	-0.369516963636472	0.406	0.554	8.40054285741974e-10	4	S100a11
Pfn1	8.36144596094379e-14	-0.360701690119456	0.709	0.809	1.17536845872987e-09	4	Pfn1
Rpl12.1	4.40556558057225e-13	-0.289955426106674	0.217	0.415	6.1929035366104e-09	4	Rpl12
Myl6.2	4.44994530196212e-13	-0.443183353181304	0.659	0.738	6.25528811096816e-09	4	Myl6
Rps25.2	1.10013928512692e-12	-0.306659045214091	0.57	0.689	1.54646579310291e-08	4	Rps25
Rpl30.2	1.59648382369904e-12	-0.309200940661987	0.325	0.505	2.24417731097374e-08	4	Rpl30
Ifitm3.4	1.64193338153696e-12	-0.402017358402428	0.777	0.794	2.3080657544265e-08	4	Ifitm3
Lgals3.2	2.07446162294882e-12	-0.26404827685563	0.009	0.15	2.91607070337916e-08	4	Lgals3
Rpl22l1	5.82412664411534e-12	0.267513576387735	0.796	0.617	8.18697482363293e-08	4	Rpl22l1
Rpl22.2	1.85526111897524e-11	-0.27603997082432	0.288	0.462	2.60794055494349e-07	4	Rpl22
Pi16.3	2.45548835710901e-11	-0.666316666004492	0.034	0.172	3.45167998358813e-07	4	Pi16
Plac8.4	1.39034063501141e-10	-0.26861970684394	0.009	0.13	1.95440183063554e-06	4	Plac8
Sh3bgrl3	3.09644479861893e-10	-0.279462135109276	0.186	0.339	4.35267245341862e-06	4	Sh3bgrl3
Mustn1.2	4.68917259711009e-10	-0.300188331473914	0.05	0.182	6.59156991975765e-06	4	Mustn1
Ptn.4	5.80872607192327e-10	-0.430651526343118	0.034	0.159	8.16532623930255e-06	4	Ptn
Rpl4.2	9.10211699245807e-10	-0.268521999695636	0.505	0.599	1.27948458562983e-05	4	Rpl4
Cldn5.4	1.28877042354454e-09	-0.613718799050767	0.003	0.109	1.81162458437656e-05	4	Cldn5
Smpd3.3	1.44876988170363e-09	-0.308628084731472	0.012	0.123	2.03653582271079e-05	4	Smpd3
Cd52.4	1.89645971978053e-09	-0.345701774765538	0.009	0.117	2.6658534280955e-05	4	Cd52
Cd74.4	2.52881506403452e-09	-1.64566517222371	0.019	0.13	3.55475533551332e-05	4	Cd74
Cryab.3	4.04263316248254e-08	-0.258725877305822	0.121	0.247	0.00056827294365017	4	Cryab
Sfrp2.4	5.05755782516442e-08	-0.288900014751263	0.012	0.106	0.000710940903483362	4	Sfrp2
Acta2.3	1.33006904594594e-07	-0.693084510960321	0.012	0.101	0.00186967805788621	4	Acta2
S100a6.2	1.51859419973131e-07	-0.386459352250732	0.82	0.796	0.0021346878665623	4	S100a6
S100a10.2	4.96894681502994e-07	-0.271536113784033	0.418	0.515	0.00698484853788759	4	S100a10
Gatm	0	1.26417574343939	0.821	0.031	0	5	Gatm
Mbp	0	1.16345749714042	0.784	0.033	0	5	Mbp
Sostdc1	0	1.13179913748158	0.674	0.024	0	5	Sostdc1
Plp1	0	1.06127184614843	0.718	0.025	0	5	Plp1
Cnp	0	1.05860393375042	0.765	0.068	0	5	Cnp
Mpz	0	0.878100711938919	0.508	0.019	0	5	Mpz
Art3	0	0.861382204759674	0.702	0.049	0	5	Art3
Cadm1	0	0.779152360435151	0.596	0.038	0	5	Cadm1
Kcna1	0	0.491860531890762	0.426	0.011	0	5	Kcna1
Gpm6b	1.57350899238005e-288	0.97227454296899	0.721	0.076	2.21188159058864e-284	5	Gpm6b
Cadm4	3.80221042382841e-250	0.47073870686148	0.389	0.015	5.3447671927756e-246	5	Cadm4
Cd59a	5.90200475740198e-224	0.805859912659916	0.605	0.066	8.29644808747996e-220	5	Cd59a
Snca	2.57783572715058e-214	0.326335235590942	0.279	0.007	3.62366368165557e-210	5	Snca
Dbi.1	8.92525389766652e-211	1.79571974489127	0.991	0.442	1.25462294039498e-206	5	Dbi
Socs3.5	1.77972181423796e-200	1.36166714768308	0.837	0.194	2.5017549542743e-196	5	Socs3
Fxyd3	2.8863775669061e-177	0.400192804753065	0.282	0.012	4.05738094579991e-173	5	Fxyd3
Scn7a	5.35560732470505e-176	0.7452259661531	0.586	0.083	7.52837721633788e-172	5	Scn7a
Cmtm5	5.34393971623381e-172	0.314336500878195	0.273	0.011	7.51197605910986e-168	5	Cmtm5
Fos.5	2.91551682300493e-168	1.78914321059848	0.944	0.384	4.09834199809804e-164	5	Fos
Ank3	3.44028164191229e-158	0.3422577850503	0.323	0.021	4.8360039040361e-154	5	Ank3
Stmn1	1.6978834350151e-155	0.591672083647354	0.502	0.066	2.38671474460073e-151	5	Stmn1
Kcna2	4.25843432899496e-154	0.313060034241816	0.254	0.011	5.98608113626822e-150	5	Kcna2
Cyr61.2	4.39019858891871e-154	1.20745240285895	0.564	0.093	6.17130215644303e-150	5	Cyr61
Fxyd1.1	1.52035870161598e-152	1.46638759145247	0.915	0.424	2.13716822686158e-148	5	Fxyd1
Sox10	1.02556044301173e-150	0.267972504889905	0.238	0.009	1.44163031474158e-146	5	Sox10
Cryab.4	8.5886171584164e-147	0.979012366842774	0.762	0.205	1.20730191395859e-142	5	Cryab
Ncam1	5.74470229292166e-143	0.285820515332234	0.279	0.017	8.07532801315998e-139	5	Ncam1
Fabp5	5.36052074575534e-141	0.364638727495207	0.313	0.024	7.53528401230829e-137	5	Fabp5
Apoe.3	6.69776388720898e-133	1.31883208813314	0.878	0.334	9.41504669624967e-129	5	Apoe
Plekhb1	1.74776223542703e-131	0.267977758070527	0.26	0.016	2.45682937433977e-127	5	Plekhb1
Arpc1b	1.80694566982694e-128	1.12945341206527	0.887	0.437	2.54002352807573e-124	5	Arpc1b
Aspa	4.03104235891309e-127	0.595192836288178	0.508	0.085	5.66643624392414e-123	5	Aspa
Jun.5	5.31302879186909e-127	1.40629641950207	0.862	0.361	7.46852457273039e-123	5	Jun
Mal.1	4.08509500115308e-122	0.405642354121931	0.408	0.052	5.74241804312088e-118	5	Mal
Junb.5	2.4233911709902e-121	1.33151970736543	0.909	0.427	3.40656096906093e-117	5	Junb
Nrn1	5.57556268950833e-121	0.263517252481982	0.226	0.013	7.83756847264186e-117	5	Nrn1
Lgi4	1.65693866837454e-120	0.324372764531966	0.298	0.026	2.32915868613409e-116	5	Lgi4
Pmp22.1	7.62516925882515e-119	1.04504822683823	0.774	0.281	1.07187004271305e-114	5	Pmp22
Prnp	9.39943288794236e-119	0.870022334506366	0.702	0.211	1.32127828105806e-114	5	Prnp
Cd9	4.45505288526389e-116	1.03281187636981	0.956	0.635	6.26246784081544e-112	5	Cd9
Egr2	7.89351592770851e-116	0.405643120802309	0.298	0.028	1.10959153395798e-111	5	Egr2
Cebpd.3	1.85382731325047e-107	1.02867133127834	0.749	0.256	2.60592505423618e-103	5	Cebpd
Cdh19	7.15637625192505e-107	0.32418880605747	0.31	0.034	1.0059718097331e-102	5	Cdh19
Atf3.5	1.03113195458204e-106	0.936441134622509	0.646	0.179	1.44946218855597e-102	5	Atf3
H3f3b.5	1.15596476370253e-105	0.963784433789546	0.984	0.864	1.62493966833665e-101	5	H3f3b
Dusp6	6.14890370932075e-102	0.498201707229209	0.392	0.061	8.64351394419218e-98	5	Dusp6
Sbspon	3.55278550486207e-87	0.289984000035062	0.273	0.032	4.99415058418461e-83	5	Sbspon
Mt1.4	8.41502253478593e-83	0.998671524745092	0.887	0.466	1.18289971771486e-78	5	Mt1
Rgcc	3.45395468787945e-82	0.545759397157016	0.345	0.058	4.85522410475214e-78	5	Rgcc
Btg2.4	1.33280745299586e-80	0.784945260398384	0.614	0.204	1.87352743667627e-76	5	Btg2
Ptn.5	1.03741486789082e-79	0.392096001737057	0.542	0.125	1.45829407979413e-75	5	Ptn
Egr1.5	1.36112328703317e-79	0.672737645696509	0.677	0.234	1.91333100458253e-75	5	Egr1
Gas7.1	2.54288316556615e-79	0.592848100593775	0.583	0.177	3.57453086583633e-75	5	Gas7
Sdc4	1.14793376589361e-74	0.610971130602225	0.445	0.109	1.61365049471665e-70	5	Sdc4
Marcksl1	3.44625683021169e-73	0.488319840810056	0.357	0.069	4.84440322622858e-69	5	Marcksl1
Sfrp5	4.52096066736508e-70	0.25939076034519	0.166	0.013	6.35511441011509e-66	5	Sfrp5
Ier2.4	2.16975701771342e-69	0.789679143376995	0.73	0.316	3.05002743979975e-65	5	Ier2
Hbegf	1.16922273402462e-65	0.291959294886226	0.201	0.023	1.64357639721841e-61	5	Hbegf
Rpl13.3	2.89253766767452e-63	-0.65943380546663	0.875	0.975	4.06604019945008e-59	5	Rpl13
Tsc22d4	4.14410722651137e-62	0.404245148305809	0.392	0.097	5.82537152830703e-58	5	Tsc22d4
Acot1	8.19140762735398e-61	0.270504291150648	0.223	0.031	1.15146617017715e-56	5	Acot1
Rps19.3	3.50162776167514e-57	-0.658967829975815	0.837	0.968	4.92223814458674e-53	5	Rps19
Serpinf1.3	2.58067847598528e-55	-0.977413966944638	0.034	0.512	3.62765973369251e-51	5	Serpinf1
Sema3b	3.00308343508166e-54	0.295523491503444	0.292	0.06	4.22143438469428e-50	5	Sema3b
Rps28.3	7.32399666865536e-54	-0.812009775519913	0.605	0.889	1.02953421171288e-49	5	Rps28
Ccl11.4	7.45347343644709e-53	-0.987746304238006	0.009	0.473	1.04773476096137e-48	5	Ccl11
Ebf1.1	1.12742122257516e-52	-0.627997533615828	0.006	0.463	1.58481601257391e-48	5	Ebf1
Rpl35.3	2.24540279962909e-52	-0.605510686752182	0.868	0.966	3.15636271543861e-48	5	Rpl35
Tmsb10.1	2.30969109760858e-52	-0.753735138028215	0.68	0.886	3.24673277590838e-48	5	Tmsb10
Klf6.1	4.4523757666145e-51	0.593915259414089	0.52	0.199	6.25870461513e-47	5	Klf6
Rpl37a.3	1.48082743873925e-50	-0.698663267516151	0.821	0.959	2.08159913063577e-46	5	Rpl37a
Zfp36.5	2.44008415461586e-50	0.551654661739214	0.536	0.203	3.43002629614351e-46	5	Zfp36
Vwa1.4	1.95030401778444e-49	0.442170412658339	0.555	0.208	2.74154235779959e-45	5	Vwa1
Neat1	2.0698578704144e-49	0.506451201157905	0.473	0.171	2.90959920844152e-45	5	Neat1
Csrp1.1	2.41915304994196e-48	0.466911752073025	0.539	0.214	3.40060344230342e-44	5	Csrp1
Ecm1.4	6.06719921401194e-48	-0.744286320041376	0.031	0.465	8.52866193513658e-44	5	Ecm1
Hspa1a	8.03759080220096e-48	0.445979126661377	0.257	0.053	1.12984413906539e-43	5	Hspa1a
Arpc1a	1.01014410456295e-47	0.447834283134272	0.433	0.147	1.41995956778414e-43	5	Arpc1a
Fosb.1	1.21590070516979e-47	0.437537850151605	0.451	0.148	1.70919162125717e-43	5	Fosb
Igfbp6.2	2.35397301152303e-47	-1.2681756988916	0.069	0.498	3.30897986229792e-43	5	Igfbp6
Ckb	2.36029214900176e-47	0.391677746498748	0.429	0.137	3.31786267385178e-43	5	Ckb
Dcn.5	6.41679430153859e-47	-2.41129950863379	0.749	0.806	9.0200877496728e-43	5	Dcn
Cnn3	1.97584734237183e-46	0.510869368714118	0.549	0.241	2.77744860917208e-42	5	Cnn3
Lum.5	2.01999724737736e-46	-1.72276477736578	0.185	0.564	2.83951013063835e-42	5	Lum
Cpe.5	6.6313819801707e-45	0.491627437090052	0.602	0.281	9.32173364952595e-41	5	Cpe
Rps14.4	1.60731903122098e-44	-0.543378924147474	0.774	0.948	2.25940836218733e-40	5	Rps14
Ubc.3	1.41183135590177e-43	0.725958358208437	0.799	0.62	1.98461133699112e-39	5	Ubc
Rps18.3	2.40725130482707e-43	-0.599921952397409	0.665	0.909	3.38387315919541e-39	5	Rps18
Cd34.2	2.44796169115749e-43	-0.534765176108652	0.013	0.416	3.44109974926008e-39	5	Cd34
Tmem176a	3.04557487938957e-43	0.383509101775089	0.395	0.124	4.28116460795792e-39	5	Tmem176a
Rps7.3	5.66877655998446e-43	-0.614656936284461	0.364	0.758	7.96859921037015e-39	5	Rps7
Gpc3.5	7.04860586458773e-43	-0.966380912613512	0.034	0.436	9.90822526385097e-39	5	Gpc3
Sparc.4	9.87352140979779e-43	0.492909399686561	0.978	0.796	1.38792090457528e-38	5	Sparc
Emp2	1.56477041971664e-42	0.255260573963859	0.285	0.07	2.19959777899568e-38	5	Emp2
Clec3b.2	1.77468012925061e-42	-0.97432300216917	0.034	0.433	2.49466785768759e-38	5	Clec3b
Rps27.3	2.30841682906151e-42	-0.732796345359159	0.947	0.978	3.24494153661177e-38	5	Rps27
Sat1.1	3.16757571681914e-42	0.535826234261921	0.567	0.265	4.45266118513266e-38	5	Sat1
Ifitm2.1	5.89440815892768e-42	-0.554766583017027	0.517	0.803	8.28576954900465e-38	5	Ifitm2
Rpl41.3	2.61642342356892e-40	-0.517844964665474	0.959	0.987	3.67790640651084e-36	5	Rpl41
Mfap5.2	5.57180643237175e-40	-0.742002684646144	0.038	0.427	7.83228830198497e-36	5	Mfap5
Rplp1.3	8.25776474964342e-40	-0.58551049482137	0.486	0.843	1.16079399085738e-35	5	Rplp1
Rpl39.3	8.83230668611842e-40	-0.674226099475596	0.455	0.808	1.24155735086767e-35	5	Rpl39
Nupr1.4	3.23703138126868e-39	-0.569370427775627	0.022	0.399	4.55029501264939e-35	5	Nupr1
Ly6a.5	5.38066811454024e-39	-0.858066185058254	0.028	0.404	7.56360516860922e-35	5	Ly6a
Rps27a.3	7.67092137717104e-39	-0.562553614639535	0.53	0.857	1.07830141798893e-34	5	Rps27a
Rps23.3	8.77649246745062e-39	-0.526735516850658	0.806	0.933	1.23371154614953e-34	5	Rps23
Rpl22l1.1	1.88938067668812e-37	-0.498272700237497	0.26	0.652	2.6559024172205e-33	5	Rpl22l1
Rps20.3	4.82360630076434e-37	-0.548744937502991	0.219	0.604	6.78054337698443e-33	5	Rps20
mt-Co1.2	7.45442493906879e-37	-0.467115654300888	0.897	0.963	1.0478685136849e-32	5	mt-Co1
Rps3a1.3	1.87304033303706e-36	-0.540695155328201	0.458	0.779	2.6329327961502e-32	5	Rps3a1
Igfbp4.2	5.66376807301166e-36	-0.536051717037008	0.041	0.4	7.96155878023249e-32	5	Igfbp4
Fn1.2	9.60123884161096e-36	-0.565341699905538	0.009	0.358	1.34964614396525e-31	5	Fn1
Pcolce.2	2.82516652186043e-35	-0.606049262895279	0.088	0.441	3.9713365797792e-31	5	Pcolce
Rps8.3	3.32084971242194e-34	-0.464419549814605	0.561	0.851	4.66811844075152e-30	5	Rps8
Rpl9.3	6.28117644612603e-34	-0.492963855573405	0.536	0.834	8.82944973031936e-30	5	Rpl9
Rps24.3	1.00350527412736e-33	-0.606306619890407	0.483	0.778	1.41062736384083e-29	5	Rps24
Rps6.4	1.16650085446872e-33	-0.514461939175425	0.58	0.844	1.63975025112669e-29	5	Rps6
Rpl23.3	3.05181156172186e-33	-0.51371403112127	0.367	0.729	4.28993151231241e-29	5	Rpl23
Lgals3.3	4.33044738495962e-33	0.311870884431786	0.367	0.126	6.08730988903774e-29	5	Lgals3
Rps15a.3	1.03665620242063e-32	-0.576201030041075	0.483	0.809	1.45722762374268e-28	5	Rps15a
Rpl35a.3	1.35139244187479e-32	-0.491636192478488	0.592	0.865	1.89965235554339e-28	5	Rpl35a
Rpl36.3	1.65382167812405e-32	-0.512011605423597	0.599	0.867	2.32477713293898e-28	5	Rpl36
Uba52.3	5.01487565892942e-32	-0.534219296990939	0.508	0.81	7.04941071375709e-28	5	Uba52
Mmp2.4	5.43294746496701e-32	-0.460752289180796	0.041	0.37	7.63709425150412e-28	5	Mmp2
Mgst1.1	1.82715011062027e-31	-0.412271995503583	0.025	0.349	2.56842491049892e-27	5	Mgst1
Rps5.3	4.48214137217142e-31	-0.498340538351874	0.665	0.874	6.30054612686137e-27	5	Rps5
Rps4x.3	4.91866508259432e-31	-0.496731877044893	0.527	0.813	6.91416750660284e-27	5	Rps4x
Smoc2.5	2.80293886652137e-30	-1.01564299243393	0.028	0.337	3.94009116466909e-26	5	Smoc2
Vim	3.31675809753431e-30	0.473581595756906	0.708	0.517	4.66236685770398e-26	5	Vim
Bhlhe40	3.73875793310134e-30	0.308135870047491	0.323	0.114	5.25557202656055e-26	5	Bhlhe40
Rpl27.3	5.48260226840768e-30	-0.446412438874795	0.254	0.611	7.70689400870067e-26	5	Rpl27
Ndrg1	2.01644593267958e-29	0.300257583999111	0.335	0.122	2.83451804756769e-25	5	Ndrg1
Rpl34.3	2.87151264272949e-29	-0.437019471287924	0.542	0.829	4.03648532188484e-25	5	Rpl34
Rps3.3	3.46813798911065e-29	-0.464858974345591	0.461	0.763	4.87516157129284e-25	5	Rps3
Cox6c.3	3.72144534599866e-29	-0.441807297400961	0.376	0.701	5.23123572287031e-25	5	Cox6c
Ftl1.1	3.93267520071941e-29	-0.482960654530507	0.925	0.96	5.52816152965128e-25	5	Ftl1
Crip1.3	6.70945837970743e-29	-0.761461031889386	0.787	0.904	9.43148564435474e-25	5	Crip1
Rpl37.4	8.94969859765188e-29	-0.455245020811664	0.718	0.917	1.25805913187192e-24	5	Rpl37
Rps12.3	1.18513166683342e-28	-0.476223855078293	0.201	0.544	1.66593958406774e-24	5	Rps12
Ly6c1.5	1.55088651028317e-28	-0.697624715871378	0.025	0.321	2.18008116750505e-24	5	Ly6c1
Htra1	1.58295776729688e-28	-0.356626054509978	0.019	0.314	2.22516373348923e-24	5	Htra1
Nr4a1.1	2.25286349953572e-28	0.303036086227151	0.357	0.135	3.16685022129736e-24	5	Nr4a1
Igfbp5.1	2.70307277317988e-28	-0.635563136250471	0.041	0.339	3.79970939725895e-24	5	Igfbp5
Ubb.1	3.17068357181286e-28	0.322059463393258	1	0.982	4.45702989689733e-24	5	Ubb
Rpl8.3	5.08293365678641e-28	-0.453485641359823	0.379	0.713	7.14507984134465e-24	5	Rpl8
Apod.4	1.01890238111475e-27	-2.25055477257831	0.207	0.478	1.432271077133e-23	5	Apod
Bgn.2	1.15632791275447e-27	-0.435846758338042	0.003	0.287	1.62545014695896e-23	5	Bgn
Rpl10.3	1.17339608948448e-27	-0.426115652821028	0.624	0.862	1.64944288298834e-23	5	Rpl10
Col6a1.3	2.43768036434892e-27	-0.340286370146708	0.009	0.291	3.42664728816527e-23	5	Col6a1
Rps16.3	2.59813568611932e-27	-0.454038662055111	0.63	0.861	3.65219933397793e-23	5	Rps16
Cxcl12.1	8.23275166381322e-27	-0.475430852588216	0.028	0.315	1.15727790138222e-22	5	Cxcl12
Rpl32.3	1.49369122715065e-26	-0.542040479312146	0.639	0.846	2.09968175800567e-22	5	Rpl32
Rpl18a.4	1.89908121540714e-26	-0.460509635857393	0.824	0.945	2.66953846449782e-22	5	Rpl18a
Rps11.4	2.57529671401194e-26	-0.473853208810588	0.502	0.789	3.62009459088658e-22	5	Rps11
Rps29.3	2.63795616861707e-26	-0.543304668004906	0.937	0.97	3.70817498622502e-22	5	Rps29
Rplp2.3	3.98539132049835e-26	-0.463608969467016	0.489	0.771	5.60226457922454e-22	5	Rplp2
Rpl19.3	4.82545297449229e-26	-0.450076885454182	0.408	0.722	6.78313924624382e-22	5	Rpl19
Serping1.2	6.17560211734306e-26	-0.600817445578868	0.288	0.57	8.68104389634914e-22	5	Serping1
Rpl26.3	6.92956578839515e-26	-0.441257049754674	0.574	0.812	9.74089062874707e-22	5	Rpl26
Ly6e.4	2.19047072287631e-25	-0.475402341889574	0.016	0.286	3.07914469514723e-21	5	Ly6e
Ldhb	2.76812872953791e-25	0.2712319143133	0.241	0.077	3.89115855511144e-21	5	Ldhb
Rps15.3	5.89417031591514e-25	-0.437333604819301	0.458	0.741	8.28543521308191e-21	5	Rps15
Ramp2.2	6.01951017040889e-25	-0.347380843259246	0.028	0.299	8.46162544654378e-21	5	Ramp2
Tax1bp3	9.12854745044367e-25	0.303081939628704	0.382	0.172	1.28319991510887e-20	5	Tax1bp3
Rpl21.3	1.10084236504103e-24	-0.404145180829601	0.511	0.786	1.54745411253817e-20	5	Rpl21
Mt2.4	1.50326226662654e-24	0.381652885888861	0.52	0.271	2.11313576819693e-20	5	Mt2
Rarres2.2	1.54489742490182e-24	0.420424738959634	0.721	0.528	2.17166231018449e-20	5	Rarres2
Rpl36a.3	1.93801284596263e-24	-0.410590675992982	0.37	0.68	2.72426465756967e-20	5	Rpl36a
Rnase4.2	2.31938363640756e-24	-0.309268510448919	0.025	0.293	3.2603575776981e-20	5	Rnase4
Matn2.2	2.57267168576159e-24	0.287778028274274	0.351	0.145	3.61640458867507e-20	5	Matn2
Rpl15.3	5.92896885302748e-24	-0.387045335641975	0.429	0.733	8.33435151670073e-20	5	Rpl15
Dpt.5	1.04860467136066e-23	-0.473347907039294	0.003	0.252	1.47402358653169e-19	5	Dpt
Slc43a3	1.10310896143387e-23	0.288555322796216	0.285	0.108	1.5506402670876e-19	5	Slc43a3
Rps25.3	1.35198859408593e-23	-0.380368871885569	0.376	0.701	1.90049036670659e-19	5	Rps25
Sec61g	1.4171555373946e-23	-0.345992330189888	0.37	0.674	1.99209553891559e-19	5	Sec61g
Rpl27a.3	3.19248224318856e-23	-0.399177800639608	0.511	0.787	4.48767228925015e-19	5	Rpl27a
Rps13.3	6.75335337021324e-23	-0.448631942742585	0.398	0.682	9.49318883250875e-19	5	Rps13
Gsn.5	7.24586670862354e-23	-1.62316280023709	0.928	0.849	1.01855148323121e-18	5	Gsn
Rpl17.3	1.86940551791629e-22	-0.442336154134398	0.545	0.787	2.62782333653493e-18	5	Rpl17
Rpl13a.3	1.98389415937631e-22	-0.443449411547086	0.357	0.657	2.78876001983528e-18	5	Rpl13a
C1s1.2	2.3116307796342e-22	-0.280521014208332	0.041	0.3	3.24945938693179e-18	5	C1s1
Tppp3.2	2.46107267722537e-22	-0.390354257584856	0.047	0.302	3.4595298623757e-18	5	Tppp3
Myl6.3	5.9145480347904e-22	-0.521811278322929	0.502	0.749	8.31408017250486e-18	5	Myl6
Rpl10a.3	8.69147713129519e-22	-0.364233277091187	0.301	0.601	1.22176094034617e-17	5	Rpl10a
S100a10.3	1.01681216006109e-21	-0.40064013028918	0.232	0.527	1.42933285339788e-17	5	S100a10
Dpep1.2	1.36202376587232e-21	-0.328929230018825	0.009	0.242	1.91459680768672e-17	5	Dpep1
Tuba1a.3	1.6304113371951e-21	0.428278267895948	0.73	0.561	2.29186921669515e-17	5	Tuba1a
Snhg18.1	2.87614363639761e-21	-0.253630792590065	0.006	0.234	4.04299510968412e-17	5	Snhg18
Abi3bp.4	3.08642206545004e-21	-0.291654379740868	0.016	0.247	4.33858349740312e-17	5	Abi3bp
Rps2.3	3.25770656364266e-21	-0.343170947147653	0.404	0.707	4.57935811651248e-17	5	Rps2
Rpl31.3	3.51662840260862e-21	-0.37649354471103	0.376	0.676	4.94332454554693e-17	5	Rpl31
Plac9b.2	3.71858476878792e-21	-0.297084660818961	0.056	0.31	5.22721460948518e-17	5	Plac9b
Il33.4	4.25726831292774e-21	-0.349697032435753	0.003	0.228	5.98444206748253e-17	5	Il33
Zeb2	4.43332067776503e-21	0.272912473747356	0.354	0.162	6.2319188767343e-17	5	Zeb2
Pfn1.1	4.66222490459807e-21	-0.432464596991116	0.602	0.816	6.55368954839351e-17	5	Pfn1
Rpl6.3	5.09095655095553e-21	-0.380428020340841	0.511	0.775	7.1563576236782e-17	5	Rpl6
Eef1a1.3	5.5227970158773e-21	-0.350430108513739	0.545	0.802	7.76339576521872e-17	5	Eef1a1
Col6a2.1	5.57549596178673e-21	-0.278731356868137	0.013	0.242	7.8374746734836e-17	5	Col6a2
Eif1.1	5.82496168394789e-21	0.303592188407728	0.981	0.939	8.18814863912554e-17	5	Eif1
Rps9.3	8.10705357833812e-21	-0.355174688967683	0.577	0.841	1.13960852150699e-16	5	Rps9
Rps17.3	8.36421535242222e-21	-0.337685973745016	0.401	0.697	1.17575775208999e-16	5	Rps17
Cd302.3	8.55439515576354e-21	-0.285124793513917	0.05	0.297	1.20249132704568e-16	5	Cd302
Gstm1.2	9.25482189187016e-21	-0.376221814291507	0.197	0.471	1.30095031334019e-16	5	Gstm1
Rps21.4	2.3565217298366e-20	-0.422619217368512	0.326	0.623	3.31256259563131e-16	5	Rps21
Igf1.2	2.77147396660327e-20	-0.314028902710519	0.006	0.226	3.89586095485422e-16	5	Igf1
Vit.4	2.7731543945396e-20	-0.307906231141757	0.016	0.241	3.89822313240431e-16	5	Vit
Col1a1.3	2.81433879154053e-20	-0.504045189526599	0.191	0.455	3.95611603926852e-16	5	Col1a1
Myoc.4	5.45433931858367e-20	-0.437165845720972	0.006	0.222	7.66716478013307e-16	5	Myoc
Aspn.5	7.55179297994796e-20	-0.330350789565201	0	0.212	1.06155553919128e-15	5	Aspn
Olfml3.3	8.72363250433237e-20	-0.290411888608497	0.019	0.241	1.226281021134e-15	5	Olfml3
B2m.4	1.25822750121212e-19	0.333640514624288	0.853	0.75	1.76869039845388e-15	5	B2m
Rpl38.3	1.32698563284025e-19	-0.399669158422818	0.567	0.827	1.86534370408354e-15	5	Rpl38
Tm4sf1.2	1.42227626584718e-19	-0.356567082360822	0.038	0.264	1.99929374690138e-15	5	Tm4sf1
Tgfbi.1	1.54391334428239e-19	-0.299628543713421	0.013	0.228	2.17027898805775e-15	5	Tgfbi
Col15a1.4	1.76856228387674e-19	-0.407287543014917	0.031	0.254	2.48606800244554e-15	5	Col15a1
AW112010.1	1.84636931928819e-19	-0.324264501202671	0.003	0.213	2.5954413521234e-15	5	AW112010
Serpinh1.5	2.03337002051205e-19	-0.532643784623626	0.386	0.601	2.85830823783379e-15	5	Serpinh1
Rpl11.3	3.58350083139157e-19	-0.38094080446198	0.505	0.762	5.03732711868714e-15	5	Rpl11
Nbl1.2	4.82794258260044e-19	-0.318345728600036	0.025	0.242	6.78663888836144e-15	5	Nbl1
Rplp0.3	6.2735586963276e-19	-0.32249913343555	0.624	0.859	8.81874145942771e-15	5	Rplp0
Rasgrp2.4	7.54604671870526e-19	-0.296546877176013	0.016	0.226	1.0607477872484e-14	5	Rasgrp2
Malat1	8.44674112030507e-19	0.269570669028511	1	0.996	1.18735839928128e-14	5	Malat1
Rpl23a.3	1.00894508908869e-18	-0.339316106534571	0.671	0.879	1.41827411173197e-14	5	Rpl23a
Lsp1.1	1.85505208582834e-18	-0.274321185847511	0.003	0.204	2.60764671704889e-14	5	Lsp1
Fau.3	2.11041880404459e-18	-0.477999945202733	0.577	0.794	2.96661571284548e-14	5	Fau
Il11ra1.2	2.85464139632159e-18	-0.32056516417739	0.069	0.297	4.01276941080926e-14	5	Il11ra1
Fstl1.2	6.53294704993266e-18	-0.342352748850668	0.125	0.363	9.18336366809035e-14	5	Fstl1
Rpl12.2	6.72361675026186e-18	-0.332936573194	0.169	0.418	9.4513880658431e-14	5	Rpl12
Htra3.2	7.73879145069177e-18	-0.264388709374426	0.028	0.238	1.08784191422374e-13	5	Htra3
Rpl14.3	8.86350239504567e-18	-0.305914003998771	0.599	0.822	1.24594253167157e-13	5	Rpl14
Itm2b.1	1.05063488414943e-17	-0.314932792558718	0.859	0.91	1.47687745664885e-13	5	Itm2b
Ogn.2	1.50428158703851e-17	-0.377886793629936	0.063	0.281	2.11456862690003e-13	5	Ogn
Sdc2.4	1.81291878354387e-17	-0.264100007785018	0.072	0.294	2.54841993402762e-13	5	Sdc2
Phlda1.3	7.2204448910099e-17	0.546175535038014	0.458	0.284	1.01497793832926e-12	5	Phlda1
Aebp1.1	8.49462122879147e-17	-0.26971913908235	0.072	0.295	1.19408890613122e-12	5	Aebp1
Islr.3	8.66140477443342e-17	-0.25337269597198	0.053	0.261	1.21753366914211e-12	5	Islr
Enpp2.4	8.8438900245869e-17	-0.275921069006241	0.013	0.203	1.24318562075618e-12	5	Enpp2
Tsc22d1.2	9.53659166201115e-17	-0.361376950180837	0.05	0.257	1.34055868992891e-12	5	Tsc22d1
Gpx3.5	1.13481924487279e-16	-0.602618170993889	0.013	0.202	1.59521541251768e-12	5	Gpx3
Gng11.1	1.18318467440267e-16	-0.351524770493056	0.091	0.308	1.66320269680783e-12	5	Gng11
Rpl28.3	2.08169780791849e-16	-0.278515473369904	0.31	0.589	2.92624260859102e-12	5	Rpl28
Mgp.2	2.19389244589626e-16	-0.347499326981377	0.006	0.188	3.08395461119637e-12	5	Mgp
Entpd2.3	2.33408401930974e-16	0.275946751699493	0.445	0.258	3.28102190594371e-12	5	Entpd2
Hmgb1.1	2.66657335573612e-16	0.308187372066391	0.696	0.599	3.74840216615826e-12	5	Hmgb1
Cp.5	3.57930646688566e-16	-0.358231315029272	0.05	0.249	5.03143110050118e-12	5	Cp
Serf2	4.54636966700904e-16	-0.271349897566331	0.605	0.814	6.39083184091461e-12	5	Serf2
Gpx1	6.42820782954428e-16	-0.281968048323299	0.138	0.368	9.0361317459904e-12	5	Gpx1
Mfge8	1.06674601461375e-15	-0.265576395672744	0.053	0.251	1.49952487274255e-11	5	Mfge8
Rps26.3	1.37198588237687e-15	-0.345293444356365	0.395	0.651	1.92860055485717e-11	5	Rps26
Ctsb.4	1.57701975816701e-15	-0.388743464852359	0.351	0.568	2.21681667405536e-11	5	Ctsb
Pcolce2.4	2.90575979522339e-15	-0.251728445789348	0.006	0.176	4.08462654414552e-11	5	Pcolce2
Rcn3.3	3.50391634503758e-15	-0.286726439605342	0.154	0.377	4.92545520621933e-11	5	Rcn3
Rpl29.3	3.99689558749339e-15	-0.28561201813472	0.257	0.507	5.61843612733946e-11	5	Rpl29
Calm1.3	1.34624276078122e-14	-0.348807840866853	0.379	0.608	1.89241344883016e-10	5	Calm1
Sfrp4.5	2.76750707049832e-14	-0.988543401523155	0.044	0.221	3.89028468899948e-10	5	Sfrp4
G0s2	3.73314249699915e-14	0.385922261087665	0.263	0.127	5.2476784080317e-10	5	G0s2
Crispld2.4	4.98602106836965e-14	-0.274026246157743	0.034	0.207	7.00884981580721e-10	5	Crispld2
Dynlrb1	6.599089316663e-14	0.316717611657373	0.571	0.422	9.27633985243317e-10	5	Dynlrb1
F3	6.81029415589538e-14	0.276478112835919	0.276	0.134	9.57323049494213e-10	5	F3
Rpl30.3	9.92072164532984e-14	-0.271331598106939	0.273	0.509	1.39455584168402e-09	5	Rpl30
Igfbp7.1	1.21523154755993e-13	-0.263947634825678	0.144	0.36	1.708250986405e-09	5	Igfbp7
Rpl3.4	1.74924347325969e-13	-0.287304105667302	0.564	0.766	2.45891155036114e-09	5	Rpl3
Angptl7.5	2.09676559458812e-13	-0.911026424322548	0.025	0.184	2.94742339631252e-09	5	Angptl7
Glul.2	2.5360639775799e-13	-0.277708000896746	0.053	0.227	3.56494513328406e-09	5	Glul
Myl9.2	4.46716595626954e-13	-0.606953512048888	0.069	0.243	6.27949518472809e-09	5	Myl9
Rpl7.3	4.62988795814687e-13	-0.252720108757198	0.417	0.655	6.50823350276706e-09	5	Rpl7
Col1a2.5	5.41103877572747e-13	-0.485985532881242	0.361	0.532	7.6062972070401e-09	5	Col1a2
Ifi27l2a.4	5.52021140743017e-13	-0.358951691566599	0.056	0.233	7.75976117542459e-09	5	Ifi27l2a
Plpp3.1	6.25792733380117e-13	-0.278257943638964	0.132	0.33	8.79676845312431e-09	5	Plpp3
Timp3	7.09297379482184e-13	0.273505644299633	0.442	0.289	9.97059326338106e-09	5	Timp3
Rpl24.3	1.10899102945126e-12	-0.262557474062225	0.564	0.766	1.55890869009964e-08	5	Rpl24
Rpl18.3	1.12888339785145e-12	-0.259767520172838	0.401	0.636	1.58687139235978e-08	5	Rpl18
Mustn1.3	1.32118745976704e-12	-0.308720303463563	0.028	0.184	1.85719321219453e-08	5	Mustn1
Rpsa.3	1.3230881972217e-12	-0.263816964966711	0.301	0.523	1.85986507883455e-08	5	Rpsa
Zfp36l1	1.37134452636668e-12	0.283476129560094	0.433	0.273	1.92769900071365e-08	5	Zfp36l1
Col3a1.5	1.62382035249259e-12	-0.725678722713984	0.52	0.608	2.28260426949883e-08	5	Col3a1
Ccl7.3	4.61067473683919e-12	-0.511333998036875	0.031	0.18	6.48122547757485e-08	5	Ccl7
Tpt1.2	5.917150994927e-12	-0.264983832581424	0.545	0.752	8.31773915356888e-08	5	Tpt1
Pi16.4	6.60370179520353e-12	-0.665490210777436	0.028	0.173	9.28282361351761e-08	5	Pi16
Sh3bgrl3.1	7.41476489706815e-12	-0.252830182307051	0.147	0.342	1.04229350158087e-07	5	Sh3bgrl3
Rpl4.3	8.78982848975851e-12	-0.251465651189117	0.37	0.608	1.23558619080535e-07	5	Rpl4
Cst3.4	9.47666981306063e-12	-0.444681190760406	0.567	0.745	1.33213547562193e-07	5	Cst3
Plac8.5	1.8831485671023e-11	-0.27806166059819	0.003	0.131	2.6471419407757e-07	5	Plac8
Rps10.3	5.14803070209007e-11	-0.26755206863094	0.317	0.526	7.23658675792801e-07	5	Rps10
Tmsb4x.4	1.35819805706036e-10	-0.682384119470166	0.846	0.852	1.90921900880975e-06	5	Tmsb4x
Lmna	2.51338613884241e-10	0.285515720701366	0.386	0.255	3.53306689537077e-06	5	Lmna
Cd52.5	2.99091041828145e-10	-0.351859507148558	0.003	0.117	4.20432277497823e-06	5	Cd52
Dusp1.4	1.37983488574435e-09	0.46660029548497	0.392	0.268	1.93963389889083e-05	5	Dusp1
Ifitm3.5	4.40165983831991e-09	-0.268159854654918	0.674	0.801	6.18741323472629e-05	5	Ifitm3
Id3.4	1.2113098849156e-08	0.310785598985657	0.524	0.412	0.000170273830522586	5	Id3
Trf.5	1.22495353439875e-08	-0.288893086670124	0.028	0.138	0.000172191718330432	5	Trf
Tpm2.3	1.22677281209478e-08	-0.321396958103255	0.009	0.11	0.000172447454196163	5	Tpm2
Sfrp2.5	2.48272258145673e-08	-0.288532960465485	0.009	0.106	0.000348996313275372	5	Sfrp2
Smpd3.4	1.25201551724479e-07	-0.285765058499575	0.025	0.122	0.00175995821259099	5	Smpd3
Cd74.5	1.57307895300452e-07	-1.62321582897317	0.031	0.129	0.00221127708423845	5	Cd74
Cldn5.5	2.36830229522452e-07	-0.606751756777348	0.019	0.108	0.00332912253639711	5	Cldn5
Cd81.4	1.60066472630404e-06	-0.313013230850611	0.759	0.796	0.0225005440576559	5	Cd81
Itm2a.4	2.92211094984853e-05	-0.354692020833859	0.351	0.434	0.410761136220208	5	Itm2a
Ccl2.4	0.000220715029528251	-0.327341030076244	0.044	0.108	1	5	Ccl2
Bsg.1	0.0037018478458317	-0.252469688531722	0.408	0.504	1	5	Bsg
Acta2.4	0	2.74699013368366	0.989	0.045	0	6	Acta2
Tagln	0	2.15213699454932	0.985	0.029	0	6	Tagln
Tpm2.4	0	1.87747737340891	0.956	0.056	0	6	Tpm2
Mustn1.4	0	1.52963146367296	0.953	0.131	0	6	Mustn1
Tpm1	0	1.28479045506919	0.905	0.114	0	6	Tpm1
Sncg	0	1.11524979680481	0.796	0.049	0	6	Sncg
Rasl11a	0	1.10716898184123	0.606	0.026	0	6	Rasl11a
Myh11	0	1.00568446335384	0.745	0.007	0	6	Myh11
Mylk	0	0.908310757357352	0.719	0.048	0	6	Mylk
Nrip2	0	0.850638996720831	0.719	0.009	0	6	Nrip2
Ppp1r14a	0	0.801653657381065	0.613	0.015	0	6	Ppp1r14a
Rgs4	0	0.717461966081133	0.551	0.013	0	6	Rgs4
Pln	0	0.666454062877111	0.511	0.001	0	6	Pln
Des	0	0.625658812395591	0.584	0.024	0	6	Des
Cox4i2	0	0.590076852886735	0.507	0.018	0	6	Cox4i2
Lmod1	0	0.512416549627639	0.478	0.004	0	6	Lmod1
Gm13861	0	0.50804962953382	0.467	0.011	0	6	Gm13861
Fbxl22	0	0.503342413783401	0.464	0.002	0	6	Fbxl22
Rcan2	0	0.495761203248918	0.511	0.021	0	6	Rcan2
Tesc	0	0.47681229581832	0.449	0.005	0	6	Tesc
Map3k7cl	0	0.47489978534456	0.42	0.001	0	6	Map3k7cl
Tcf15	0	0.387102649515358	0.339	0.003	0	6	Tcf15
Olfr558	0	0.36179931512501	0.318	0.001	0	6	Olfr558
Rbpms2	1.97888778621768e-306	0.383661698847707	0.376	0.007	2.7817225610862e-302	6	Rbpms2
Myl9.3	5.64371055737519e-298	2.20508694710924	0.993	0.19	7.9333639305023e-294	6	Myl9
Rasd1	7.57321102254739e-288	0.737685972514956	0.467	0.018	1.06456627343949e-283	6	Rasd1
Ndufa4l2	1.29046232869436e-278	0.971833005467333	0.748	0.072	1.81400289544566e-274	6	Ndufa4l2
Pdlim3	1.59412314713275e-276	0.309094756803242	0.288	0.002	2.2408589079245e-272	6	Pdlim3
Ptp4a3	4.97386791730235e-272	0.975273090511152	0.766	0.085	6.99176613135192e-268	6	Ptp4a3
Gpr20	2.87726920319025e-254	0.250096151605226	0.241	0	4.04457731892454e-250	6	Gpr20
Pcp4l1.1	3.06509985906585e-232	0.775308533093767	0.737	0.087	4.30861087188886e-228	6	Pcp4l1
Gucy1a1	1.14652972874388e-223	0.378735520740752	0.369	0.014	1.61167683969527e-219	6	Gucy1a1
Hspb2	6.78879468333584e-222	0.464775299640681	0.46	0.028	9.54300868636519e-218	6	Hspb2
Nrarp	9.15789132708574e-221	0.288463936780624	0.288	0.006	1.28732478384844e-216	6	Nrarp
Nexn	7.48407763762834e-219	0.352293732377673	0.328	0.01	1.05203679352142e-214	6	Nexn
Notch3	1.04464216970715e-210	0.399633808405526	0.405	0.021	1.46845349795734e-206	6	Notch3
Bcam.1	1.68495632404936e-208	0.53705594631308	0.555	0.049	2.36854310471619e-204	6	Bcam
Tinagl1.1	4.21985421158793e-202	0.644863300273173	0.613	0.066	5.93184906522915e-198	6	Tinagl1
Pde3a	1.10211824455534e-186	0.337069975316137	0.336	0.016	1.54924761637144e-182	6	Pde3a
Actn1	3.52458225645957e-185	0.358190715082797	0.354	0.019	4.95450527790522e-181	6	Actn1
Hspb6	8.34673152999793e-176	0.261520719786795	0.241	0.006	1.17330005117181e-171	6	Hspb6
Bcas3	1.92341317296633e-168	0.356463044984306	0.299	0.014	2.70374189723877e-164	6	Bcas3
Myl6.4	1.85784276280189e-167	1.65309056395114	0.996	0.719	2.61156957167061e-163	6	Myl6
Tcim	9.07211055932972e-167	0.253879913365343	0.266	0.01	1.27526658132498e-162	6	Tcim
Flna	4.68757885519956e-165	0.628622485242255	0.599	0.083	6.58932959675402e-161	6	Flna
Casq2	6.48207321748632e-164	0.270409048469521	0.248	0.008	9.11185032182052e-160	6	Casq2
Dstn	9.03537107101601e-161	1.13470222273163	0.869	0.258	1.27010211145272e-156	6	Dstn
Crip1.4	1.32698525626228e-158	1.72334077299568	1	0.891	1.86534317472788e-154	6	Crip1
Mfge8.1	1.06327775984515e-154	0.885649373542157	0.821	0.207	1.49464954701433e-150	6	Mfge8
Atp1b2	1.36238606895376e-153	0.374801595493743	0.387	0.031	1.9151060971283e-149	6	Atp1b2
Pdgfa	2.67080445863034e-152	0.454408176296955	0.453	0.046	3.75434982749666e-148	6	Pdgfa
Gm13889	3.6995414688298e-150	0.319383717646111	0.307	0.018	5.20044544273405e-146	6	Gm13889
Mef2c	2.72085010054483e-147	0.592856257164468	0.606	0.092	3.82469898633587e-143	6	Mef2c
Palld	1.21323730373638e-146	0.375522934634129	0.387	0.034	1.70544767786223e-142	6	Palld
Gja4	7.22095605210523e-145	0.319192085236345	0.318	0.02	1.01504979224443e-140	6	Gja4
Npy1r	9.70888912384807e-140	0.280409120778482	0.252	0.012	1.36477854413932e-135	6	Npy1r
Map3k20	2.71401461198009e-138	0.301725338348072	0.325	0.023	3.81509034006041e-134	6	Map3k20
Tsc22d1.3	9.92898764821461e-126	0.930673498707334	0.785	0.214	1.39571779370953e-121	6	Tsc22d1
Ppp1cb	2.88155401717309e-121	0.638375368551404	0.704	0.172	4.05060048194021e-117	6	Ppp1cb
Tmem38b	2.86904041070454e-120	0.25697526248412	0.281	0.02	4.03301010532738e-116	6	Tmem38b
Cox8a	1.90005936517368e-116	0.946197243149316	0.953	0.568	2.67091344962464e-112	6	Cox8a
Sorbs2.1	4.36187377843726e-116	0.390784165189743	0.423	0.054	6.13148597034926e-112	6	Sorbs2
Ckb.1	5.48898044237333e-114	0.617226289034651	0.617	0.129	7.71585980784419e-110	6	Ckb
Mob2	2.31740133665626e-110	0.415636084165657	0.434	0.062	3.2575710589377e-106	6	Mob2
Rrad	2.97904550151175e-110	0.736398517824026	0.401	0.053	4.18764426147506e-106	6	Rrad
Gadd45g.4	7.0345951201312e-107	1.09085602158604	0.77	0.233	9.88853036036843e-103	6	Gadd45g
Tmsb10.2	1.10333458565611e-105	-1.29505323375018	0.31	0.905	1.5509574270568e-101	6	Tmsb10
Ppp1r12a	2.49439417767813e-105	0.452254742889629	0.522	0.097	3.50636989556214e-101	6	Ppp1r12a
Gucy1b1	2.9899543900168e-105	0.25578099482625	0.248	0.018	4.20297888604662e-101	6	Gucy1b1
Kcne4	1.32749711638691e-103	0.254626786393889	0.226	0.014	1.86606269650508e-99	6	Kcne4
Rasl12	4.37282004009184e-101	0.253428703183485	0.245	0.018	6.14687313035709e-97	6	Rasl12
Csrp1.2	1.68674784374111e-99	0.739944650612667	0.712	0.208	2.37106144394688e-95	6	Csrp1
Uba2	8.85769794855789e-98	0.390081785266535	0.453	0.075	1.24512660062878e-93	6	Uba2
Calm2.1	1.59873086962014e-97	0.952599556165099	0.927	0.585	2.24733598342503e-93	6	Calm2
Chchd10	2.54347021598947e-97	0.274138040242263	0.237	0.018	3.5753560826164e-93	6	Chchd10
Cald1.1	4.0296608619928e-97	0.747578883892995	0.781	0.268	5.66449427370328e-93	6	Cald1
Lbh	2.53996118917965e-94	0.359937234042659	0.387	0.056	3.57042344362984e-90	6	Lbh
Ftl1.2	1.28646773171032e-93	-1.03916588920245	0.719	0.971	1.80838769046519e-89	6	Ftl1
Epas1.1	4.65430384168895e-93	0.325016259380663	0.361	0.048	6.54255491026215e-89	6	Epas1
Mgst3	8.95327021185395e-93	0.51638436516662	0.573	0.132	1.25856119368031e-88	6	Mgst3
Cystm1	3.09543643484983e-92	0.3616458430338	0.383	0.055	4.3512549964684e-88	6	Cystm1
2010111I01Rik	1.68829233754429e-91	0.383166446095774	0.423	0.07	2.37323253888601e-87	6	2010111I01Rik
Hes1	6.07063594622906e-90	0.601659587556366	0.544	0.121	8.5334929496142e-86	6	Hes1
Atp2a2	1.89008659783259e-89	0.320221090855437	0.365	0.052	2.65689473057327e-85	6	Atp2a2
Gng11.2	1.69800365052137e-88	0.717353099053466	0.774	0.268	2.38688373153789e-84	6	Gng11
Ppp1r15a.5	1.39171376404729e-85	0.825334065033335	0.661	0.199	1.95633203812128e-81	6	Ppp1r15a
Bcr	2.42955721302051e-83	0.295916507770192	0.219	0.019	3.41522857434293e-79	6	Bcr
Fabp4	2.79645605342883e-79	0.31062598145047	0.197	0.015	3.9309782743049e-75	6	Fabp4
Filip1l	8.92155636691117e-79	0.306421513125981	0.336	0.05	1.2541031784967e-74	6	Filip1l
Dcn.6	2.50724645824846e-78	-2.66968667829424	0.38	0.826	3.52443634635985e-74	6	Dcn
Zfhx3	4.17317270539419e-76	0.296895951769205	0.35	0.057	5.86622887197261e-72	6	Zfhx3
Ndrg2	5.46238742896196e-76	0.436129255240495	0.526	0.128	7.67847800889183e-72	6	Ndrg2
Sparcl1.1	2.14983750514382e-74	0.747295904622482	0.77	0.326	3.02202658098066e-70	6	Sparcl1
Uqcr11	2.03455940446628e-73	0.640896220323105	0.847	0.422	2.85998015485825e-69	6	Uqcr11
Atp5k	8.69611863993671e-69	0.577925018799921	0.799	0.36	1.2224133972159e-64	6	Atp5k
Crip2.1	9.4994409188299e-69	0.547153139256287	0.792	0.314	1.33533640995992e-64	6	Crip2
Gsn.6	3.13180066545342e-67	-2.46081272608335	0.653	0.865	4.40237219542787e-63	6	Gsn
Atp5b	9.27395425905223e-67	0.657674257021379	0.774	0.382	1.30363975019497e-62	6	Atp5b
Ift43	7.67849418965986e-65	0.29720614411033	0.354	0.067	1.07936592824049e-60	6	Ift43
Igfbp7.2	3.92043951194846e-62	0.539359643887613	0.774	0.323	5.51096182194594e-58	6	Igfbp7
Aspn.6	5.84215542618554e-62	0.424047063007609	0.591	0.177	8.21231788258902e-58	6	Aspn
Ramp1	1.1920994521379e-61	0.33782189847155	0.387	0.083	1.67573419987024e-57	6	Ramp1
Cox6a1	2.12259679544507e-61	0.573938002319013	0.858	0.487	2.98373431535713e-57	6	Cox6a1
Errfi1	2.13954455215844e-61	0.452824756478375	0.467	0.122	3.00755777696912e-57	6	Errfi1
Rgs5	6.36250487703893e-60	0.391032147443293	0.303	0.05	8.94377310565362e-56	6	Rgs5
Rbpms	7.11166965972822e-60	0.331155829581357	0.434	0.105	9.99687404067995e-56	6	Rbpms
Tmsb4x.5	2.08984596247407e-59	-1.20693339418706	0.526	0.869	2.93769646944981e-55	6	Tmsb4x
B2m.5	2.44653675682946e-59	-0.871237003902869	0.343	0.78	3.43909671907518e-55	6	B2m
Higd1b	3.0353712830292e-59	0.280441866061118	0.248	0.035	4.26682141255415e-55	6	Higd1b
Col3a1.6	1.16296381568786e-56	-1.36424274619581	0.135	0.629	1.63477823571243e-52	6	Col3a1
Cycs	1.34855060113594e-55	0.467085597884206	0.566	0.198	1.89565758001679e-51	6	Cycs
Ndufb7	1.03816102565052e-53	0.463470071905773	0.609	0.238	1.45934295375694e-49	6	Ndufb7
Oaz2	1.37296157600796e-53	0.363363250275208	0.467	0.136	1.92997208739438e-49	6	Oaz2
Ndufa5	2.45848889829887e-53	0.477247496580805	0.69	0.301	3.45589784433873e-49	6	Ndufa5
Uqcrq	5.95324770741322e-51	0.458967210745003	0.734	0.333	8.36848030231076e-47	6	Uqcrq
Ndufs7	6.55423119341933e-51	0.418274507064672	0.631	0.253	9.21328278858955e-47	6	Ndufs7
Idh2	2.99003829589959e-50	0.257941464684412	0.343	0.078	4.20309683254606e-46	6	Idh2
Lum.6	8.49232334365147e-50	-1.75614262408041	0.099	0.566	1.19376589241709e-45	6	Lum
Slc25a4	3.09991636297749e-49	0.513494507344296	0.774	0.415	4.35755243143746e-45	6	Slc25a4
Serpinf1.4	3.4767369763338e-49	-0.990006426704987	0.026	0.508	4.88724916763242e-45	6	Serpinf1
Cox7c	6.08221171559621e-49	0.579261531530188	0.828	0.532	8.5497650086136e-45	6	Cox7c
Hspb1.1	1.51529200104104e-48	0.380596917092384	0.438	0.124	2.13004596586339e-44	6	Hspb1
Mapre2	2.06344931541384e-48	0.264439881710285	0.307	0.066	2.90059070267724e-44	6	Mapre2
S100a6.3	6.58478125037592e-48	-0.863367054010024	0.474	0.815	9.25622700365343e-44	6	S100a6
S100a10.4	1.11622483531803e-47	-0.699248710699829	0.066	0.534	1.56907725100656e-43	6	S100a10
Ndufb9	1.28464693394649e-47	0.445280958915693	0.631	0.267	1.80582819504858e-43	6	Ndufb9
Igfbp5.2	2.77605041392018e-47	0.495443793311322	0.704	0.299	3.90229406684759e-43	6	Igfbp5
Uqcr10	2.96824278214178e-47	0.503217997753973	0.774	0.41	4.17245887885671e-43	6	Uqcr10
Nr4a1.2	2.987103796706e-46	0.409761125095549	0.442	0.132	4.19897180702963e-42	6	Nr4a1
Col1a2.6	3.51309198908327e-46	-0.97174396196447	0.099	0.545	4.93835340905436e-42	6	Col1a2
Malat1.1	4.69831704123817e-46	0.581694634509066	1	0.996	6.6044242648685e-42	6	Malat1
Atp5l	5.5655354265522e-46	0.493503109281952	0.891	0.606	7.82347314910442e-42	6	Atp5l
Cox7a2	5.69079862832984e-46	0.465298750194775	0.774	0.417	7.99955563184325e-42	6	Cox7a2
Fos.6	1.53006071171359e-45	0.482408975435836	0.818	0.396	2.15080634245579e-41	6	Fos
Ccdc107	2.56517359928751e-44	0.266003855362769	0.328	0.08	3.60586452851846e-40	6	Ccdc107
Selenop	8.31322659073862e-44	-0.656254736658483	0.047	0.491	1.16859026186013e-39	6	Selenop
Atp5g3	1.35852300594319e-43	0.405918279141102	0.529	0.201	1.90967578945434e-39	6	Atp5g3
Igfbp6.3	1.58902119054347e-43	-1.2745061055275	0.047	0.495	2.23368708754696e-39	6	Igfbp6
Slc25a5	1.65901205430673e-43	0.446562403498742	0.657	0.3	2.33207324473898e-39	6	Slc25a5
Cox6b1	4.89093264400259e-43	0.476152035499103	0.807	0.475	6.87518401767444e-39	6	Cox6b1
Actb.4	3.6449610294462e-42	0.740716674368974	1	0.884	5.12372171909252e-38	6	Actb
Atpif1	3.98994198026179e-42	0.426757533100692	0.672	0.319	5.608661441654e-38	6	Atpif1
Fxyd1.2	4.29094767690895e-42	0.324259510664642	0.821	0.434	6.03178514943091e-38	6	Fxyd1
Ccl11.5	2.73795257062724e-41	-0.928394744045899	0.036	0.467	3.84873992853071e-37	6	Ccl11
Rpl18a.5	2.91492750014942e-41	-0.618357704076266	0.832	0.943	4.09751358696003e-37	6	Rpl18a
Pls3	9.11541951761737e-41	0.267911973982293	0.365	0.103	1.28135452159147e-36	6	Pls3
Col1a1.4	9.5386025895517e-41	-0.788393671861364	0.036	0.462	1.34084136601328e-36	6	Col1a1
Itm2a.5	2.004203003302e-40	-0.859469124114464	0.029	0.451	2.81730816174162e-36	6	Itm2a
Cavin3.1	2.39620779616258e-39	0.41620493242108	0.715	0.36	3.36834929906574e-35	6	Cavin3
Gadd45b	3.27743977521707e-39	0.350487786715337	0.347	0.097	4.60709709202264e-35	6	Gadd45b
mt-Cytb.2	8.71797529755291e-39	0.636023359152846	0.974	0.905	1.22548578757701e-34	6	mt-Cytb
2010107E04Rik	8.82578904187088e-39	0.380758444245539	0.672	0.324	1.24064116561579e-34	6	2010107E04Rik
H2-D1.4	1.53512611313249e-37	-0.662290708271075	0.208	0.588	2.15792677723034e-33	6	H2-D1
Rex1bd	2.45898371554545e-37	0.322277903624674	0.456	0.161	3.45659340894224e-33	6	Rex1bd
Ndufb2	5.54173781822833e-37	0.374926725447357	0.566	0.252	7.79002085108356e-33	6	Ndufb2
Clec3b.3	8.38452551382063e-37	-0.975755035077981	0.033	0.43	1.17861275147777e-32	6	Clec3b
Cryab.5	9.97890782014574e-37	0.274651243256106	0.569	0.221	1.40273507227789e-32	6	Cryab
Serpine2	1.72379471269618e-36	0.27299280540577	0.427	0.142	2.42313822763702e-32	6	Serpine2
4930523C07Rik	3.3416613759114e-36	0.256603863636254	0.336	0.096	4.69737339611865e-32	6	4930523C07Rik
Cyc1	3.93688953839356e-36	0.279004229893436	0.387	0.124	5.53408562411983e-32	6	Cyc1
mt-Co3.1	1.03623928006903e-35	0.465519279905561	0.985	0.961	1.45664155599303e-31	6	mt-Co3
Chchd2	1.33978327402891e-35	0.436915517561831	0.807	0.51	1.88333334830244e-31	6	Chchd2
Ndufa11	1.38666445497117e-35	0.324811158575926	0.599	0.266	1.94923422435297e-31	6	Ndufa11
Cd34.3	2.58697204368897e-35	-0.520002592674015	0.026	0.411	3.63650660181359e-31	6	Cd34
Map1lc3a	5.94428812246717e-35	0.395733186552295	0.642	0.315	8.3558858137521e-31	6	Map1lc3a
Cox6c.4	1.52978322459261e-34	0.408652481432949	0.912	0.668	2.15041627880982e-30	6	Cox6c
Btg2.5	3.10464364675166e-34	0.393038642550433	0.526	0.212	4.36419757423881e-30	6	Btg2
Sparc.5	4.46199795661999e-34	-0.880918331836964	0.734	0.811	6.27223052762072e-30	6	Sparc
Hcfc1r1	4.78282102458011e-34	0.354301126868889	0.478	0.191	6.72321151425226e-30	6	Hcfc1r1
Aldoa	5.46636330927407e-34	0.379373290023102	0.668	0.341	7.68406690384656e-30	6	Aldoa
Emd	1.60260955028195e-33	0.275614194344386	0.318	0.094	2.25278824483134e-29	6	Emd
Ndufb10	2.23661319098983e-33	0.365154264373972	0.58	0.274	3.1440071625744e-29	6	Ndufb10
Zfp36.6	3.69410532121011e-33	0.342482595526392	0.522	0.207	5.19280385002505e-29	6	Zfp36
Ndufa13	6.44844244041923e-33	0.413665706028804	0.737	0.464	9.06457553849731e-29	6	Ndufa13
Cox7b	2.88570020708343e-32	0.329272826895271	0.558	0.257	4.05642878109717e-28	6	Cox7b
Atp5j.1	3.21180090799458e-32	0.398186916813899	0.748	0.455	4.51482853636798e-28	6	Atp5j
Ndufb8	3.42620671361846e-32	0.338731332651107	0.551	0.257	4.81621877733346e-28	6	Ndufb8
Rhob	9.56974563046724e-32	0.329521987155969	0.416	0.152	1.34521914327478e-27	6	Rhob
Cavin1	1.17651237474667e-31	0.312514148934021	0.511	0.216	1.6538234451814e-27	6	Cavin1
Mfap5.3	1.84256357783722e-31	-0.687561198866371	0.058	0.423	2.59009162136579e-27	6	Mfap5
Apod.5	6.23689559265956e-31	-2.25135744167888	0.146	0.479	8.76720413460154e-27	6	Apod
Cd200.1	7.78505387848613e-31	0.266550366629071	0.438	0.16	1.0943450236988e-26	6	Cd200
Gpc3.6	8.06694136865723e-31	-0.92718008073715	0.088	0.429	1.13396994819215e-26	6	Gpc3
Rps19.4	1.65167348484066e-30	-0.512604796145476	0.923	0.962	2.32175741764052e-26	6	Rps19
Ly6a.6	1.92519830650226e-30	-0.795853286973001	0.047	0.399	2.70625125945023e-26	6	Ly6a
Ccnd2	2.1326106524045e-30	0.309493961747405	0.449	0.181	2.99781079408501e-26	6	Ccnd2
Mmp2.5	4.8912919410497e-30	-0.481313790000295	0.026	0.368	6.87568908153357e-26	6	Mmp2
Cox5a	8.79203282388328e-30	0.285714339626009	0.496	0.208	1.23589605405327e-25	6	Cox5a
Ctsb.5	1.34977733517445e-29	-0.601348307551106	0.266	0.571	1.89738200005473e-25	6	Ctsb
mt-Nd4.1	2.51402661291565e-29	0.520926993154708	0.81	0.711	3.53396720977553e-25	6	mt-Nd4
Ndufa2	3.04152161781001e-29	0.359729731194748	0.712	0.43	4.27546693815553e-25	6	Ndufa2
Ifitm2.2	3.38860701270096e-29	-0.495147283261645	0.635	0.794	4.76336487775374e-25	6	Ifitm2
Dynll1	1.00241790819552e-28	0.44301957295949	0.858	0.664	1.40909885355045e-24	6	Dynll1
Arpc1b.1	2.50453223593179e-28	-0.54168068891428	0.142	0.483	3.52062096404932e-24	6	Arpc1b
Nupr1.5	7.02016570563866e-28	-0.521014225344384	0.062	0.393	9.86824693241627e-24	6	Nupr1
Ndufab1	8.52860331010507e-28	0.297712816699016	0.46	0.198	1.19886576730147e-23	6	Ndufab1
Fn1.3	9.11569020703974e-28	-0.540433345002114	0.029	0.354	1.28139257240358e-23	6	Fn1
Tm4sf1.3	1.02959554040567e-27	0.285576039904591	0.529	0.235	1.44730245114824e-23	6	Tm4sf1
Gapdh	1.10505406827114e-27	0.303900220529868	0.54	0.251	1.55337450376874e-23	6	Gapdh
Rps18.4	1.12408037638095e-27	-0.518187731524558	0.807	0.898	1.5801197850787e-23	6	Rps18
Usmg5	1.74470343151465e-27	0.375547119863598	0.701	0.417	2.45252961368014e-23	6	Usmg5
Atp5a1	2.08795948710031e-27	0.32693891995257	0.511	0.243	2.9350446510169e-23	6	Atp5a1
Ndufa12	3.19517930850211e-27	0.29715047156965	0.474	0.215	4.49146355396142e-23	6	Ndufa12
Ech1	3.33190821805911e-27	0.277737953349657	0.489	0.217	4.68366338212568e-23	6	Ech1
Uqcrh	4.96978524754048e-27	0.385426093859501	0.697	0.431	6.98602712246766e-23	6	Uqcrh
Cox5b	5.55318498734698e-27	0.350968191172449	0.642	0.355	7.80611213671366e-23	6	Cox5b
Atp5d	5.70161654049394e-27	0.329218799237253	0.558	0.28	8.01476237097234e-23	6	Atp5d
Ndufs5	5.72761948439385e-27	0.280336733871283	0.522	0.242	8.05131470921243e-23	6	Ndufs5
Ptma.3	7.1075585706449e-27	0.362425468904679	0.92	0.848	9.99109508275554e-23	6	Ptma
Atp5e	9.77143992269412e-27	0.340179885252268	0.774	0.482	1.37357130993311e-22	6	Atp5e
Anxa2	1.11187870997558e-26	-0.440503782366386	0.117	0.447	1.56296790261267e-22	6	Anxa2
Mgst1.2	1.12104936966005e-26	-0.410294439973638	0.029	0.345	1.57585909893114e-22	6	Mgst1
Apoe.4	1.1546629630528e-26	-1.2320028505657	0.066	0.384	1.62310972716333e-22	6	Apoe
Uqcrb	1.61622820056617e-26	0.371638569663177	0.708	0.461	2.27193198153586e-22	6	Uqcrb
Atp5j2	1.65484884903789e-26	0.34302507796268	0.712	0.421	2.32622102709257e-22	6	Atp5j2
Ndufb6	1.6957591394397e-26	0.293098194361946	0.434	0.185	2.38372862231039e-22	6	Ndufb6
Ecm1.5	2.35417078778813e-26	-0.614257653871401	0.142	0.455	3.30925787639377e-22	6	Ecm1
Meg3.3	4.39987146764308e-26	-0.569076982596764	0.12	0.437	6.18489932206588e-22	6	Meg3
Rps27.4	4.88605101467072e-26	-0.620022161293239	0.942	0.978	6.86832191132264e-22	6	Rps27
Smoc2.6	1.2319006973351e-25	-0.985196346816373	0.029	0.334	1.73168281024396e-21	6	Smoc2
Atf3.6	2.92482248623853e-25	0.386111586907747	0.456	0.194	4.1114229689055e-21	6	Atf3
Ndufc1	5.08120310374265e-25	0.32339777393678	0.558	0.288	7.14264720293104e-21	6	Ndufc1
Mpc1	8.57896405235522e-25	0.269980472515694	0.478	0.22	1.20594497683957e-20	6	Mpc1
Rps4x.4	1.49598579633603e-24	-0.47481667857667	0.642	0.804	2.10290723390956e-20	6	Rps4x
mt-Atp6.3	2.42355501901349e-24	0.383619780845368	0.996	0.979	3.40679129022727e-20	6	mt-Atp6
Atp5o.1	2.44786318057623e-24	0.292791608694179	0.566	0.294	3.44096127293601e-20	6	Atp5o.1
Pfn1.2	3.37451876756717e-24	0.28231875601798	0.942	0.795	4.74356103156917e-20	6	Pfn1
Ifitm3.6	3.54198243352415e-24	-0.566356397770918	0.661	0.8	4.97896470680489e-20	6	Ifitm3
Atp5h	4.47629018203218e-24	0.319103326374751	0.65	0.373	6.29232110888264e-20	6	Atp5h
Rps23.4	5.6850645880175e-24	-0.443128146959602	0.883	0.927	7.9914952913762e-20	6	Rps23
Slc25a3	9.81933145563403e-23	0.270059053766962	0.511	0.252	1.38030342271848e-18	6	Slc25a3
Entpd2.4	1.03183928407742e-22	-0.354639628890851	0.011	0.284	1.45045648162763e-18	6	Entpd2
Marcks.1	1.28904231513336e-22	-0.364812923216331	0.026	0.303	1.81200678238297e-18	6	Marcks
Ramp2.3	1.82286753975145e-22	-0.353705955680753	0.022	0.296	2.56240490062861e-18	6	Ramp2
Dusp1.5	1.86430329187069e-22	0.271993650571354	0.54	0.261	2.62065113738263e-18	6	Dusp1
Ly6c1.6	2.04712094920109e-22	-0.665978137496643	0.04	0.317	2.87763791829198e-18	6	Ly6c1
Rps5.4	3.12633815221398e-22	-0.444791275441835	0.803	0.864	4.39469354056719e-18	6	Rps5
Abca8a.3	4.23771442567316e-22	-0.361015401092829	0.007	0.272	5.95695516816875e-18	6	Abca8a
Npc2	6.70633521627869e-22	-0.35559693889557	0.109	0.395	9.42709541352296e-18	6	Npc2
Laptm4a.3	9.62372207370465e-22	-0.421435616253991	0.547	0.725	1.35280661190066e-17	6	Laptm4a
Rps9.4	1.80419034340205e-21	-0.422712552926533	0.734	0.83	2.53615036572026e-17	6	Rps9
Cox4i1	1.81766684896556e-21	0.317693124507655	0.858	0.675	2.55509428959089e-17	6	Cox4i1
Ly6e.5	1.85124795008653e-21	-0.464118095058724	0.018	0.283	2.60229924343663e-17	6	Ly6e
Ctsl.2	2.67571574464542e-21	-0.406774551301459	0.131	0.41	3.76125362224807e-17	6	Ctsl
Ndufa1	4.31750471773789e-21	0.256529080239565	0.489	0.247	6.06911638172415e-17	6	Ndufa1
S100a13	7.39710925887788e-21	-0.341186189382459	0.084	0.359	1.03981164852046e-16	6	S100a13
Serpinh1.6	8.16001245009811e-21	-0.639711618163342	0.42	0.597	1.14705295011029e-16	6	Serpinh1
Rnase4.3	1.23503689005317e-20	-0.311094982090968	0.029	0.29	1.73609135634774e-16	6	Rnase4
Col6a1.4	1.25165897795677e-20	-0.317442673061713	0.029	0.287	1.75945702531382e-16	6	Col6a1
Serping1.3	1.59831792716861e-20	-0.62415295610448	0.358	0.563	2.24675551022092e-16	6	Serping1
mt-Nd2	3.73450001147189e-20	0.298761879923571	0.653	0.402	5.24958666612603e-16	6	mt-Nd2
Rplp0.4	4.70826408116102e-20	-0.418285946285241	0.752	0.849	6.61840681888804e-16	6	Rplp0
mt-Nd1	1.31324641810928e-19	0.322738132500583	0.96	0.909	1.84603048993621e-15	6	mt-Nd1
Col15a1.5	7.04570623313263e-19	-0.412126975314405	0.015	0.253	9.90414925191454e-15	6	Col15a1
Cd302.4	7.51313428601477e-19	-0.300411679860566	0.047	0.294	1.0561212865851e-14	6	Cd302
Rpl13.4	8.77968242420448e-19	-0.385743840916858	0.974	0.968	1.23415995837042e-14	6	Rpl13
Aebp1.2	9.23519513216829e-19	-0.32924957149036	0.047	0.294	1.2981913797289e-14	6	Aebp1
mt-Co2.1	9.39150647796362e-19	0.312760466109029	0.88	0.81	1.32016406560735e-14	6	mt-Co2
Cp.6	1.41443024309642e-18	-0.398521081546202	0.015	0.249	1.98826459272064e-14	6	Cp
Id3.5	1.45164949557346e-18	0.453813581895369	0.65	0.406	2.04058369592761e-14	6	Id3
Rpl17.4	2.38854786507897e-18	-0.436154106546098	0.631	0.78	3.35758173394151e-14	6	Rpl17
Dpep1.3	2.75500790063025e-18	-0.321019410737914	0.011	0.24	3.87271460591594e-14	6	Dpep1
Cd63.4	3.51474333024798e-18	-0.469388632680995	0.591	0.695	4.94067469932958e-14	6	Cd63
Igf1.3	5.88487832156438e-18	-0.317508101388276	0.004	0.224	8.27237345662305e-14	6	Igf1
Atp5g2	5.94969695961973e-18	0.257980988192233	0.464	0.244	8.36348901613746e-14	6	Atp5g2
Rps14.5	6.85141643833342e-18	-0.368192231300058	0.92	0.938	9.63103608736529e-14	6	Rps14
Olfml3.4	7.67270345851263e-18	-0.29880444790136	0.015	0.239	1.07855192516312e-13	6	Olfml3
S100a16	7.85737804743986e-18	-0.281459939889146	0.036	0.269	1.10451163212862e-13	6	S100a16
Tuba1a.4	8.8369661582977e-18	-0.44474817026036	0.38	0.582	1.24221233287191e-13	6	Tuba1a
Rps3.4	1.10047516721596e-17	-0.388461943543788	0.602	0.752	1.54693794255548e-13	6	Rps3
Htra3.3	1.25586525706302e-17	-0.288787170445521	0.015	0.237	1.76536979185349e-13	6	Htra3
Rpl10.4	1.37976877376203e-17	-0.355772033521851	0.726	0.854	1.93954096527729e-13	6	Rpl10
Efemp1.3	1.5424022984684e-17	-0.282543785651334	0.007	0.225	2.16815491095703e-13	6	Efemp1
Ogn.3	2.10310259385638e-17	-0.405806780886391	0.047	0.28	2.95633131618392e-13	6	Ogn
Ndufa7	2.17097772177596e-17	0.258727865848139	0.631	0.399	3.05174338350047e-13	6	Ndufa7
Pcolce.3	2.29820727180694e-17	-0.468317630555175	0.197	0.432	3.23058996197902e-13	6	Pcolce
Rpl35.4	2.32892326338603e-17	-0.356605465023573	0.949	0.961	3.27376743134175e-13	6	Rpl35
Abi3bp.5	2.53794351158911e-17	-0.279254996535737	0.022	0.245	3.56758719424081e-13	6	Abi3bp
Cyb5a.3	2.60942511989084e-17	-0.359410020622522	0.266	0.497	3.66806889103055e-13	6	Cyb5a
Dpt.6	2.97482175387682e-17	-0.436012714849064	0.026	0.248	4.18170693942464e-13	6	Dpt
Vwa1.5	3.73789477001469e-17	-0.342110709028315	0.022	0.241	5.25435867820964e-13	6	Vwa1
Il33.5	4.22415606489125e-17	-0.338924453759519	0.011	0.226	5.93789618041763e-13	6	Il33
Nid1.1	6.3823875339224e-17	-0.274742353498756	0.022	0.241	8.97172215643472e-13	6	Nid1
Col6a2.2	7.05767146664495e-17	-0.270132987223694	0.022	0.239	9.92096878066281e-13	6	Col6a2
Tgfbi.2	1.16607925148217e-16	-0.298358052536459	0.015	0.226	1.63915760380849e-12	6	Tgfbi
Pdia6	1.52541185465337e-16	-0.269134226343881	0.077	0.308	2.14427144408625e-12	6	Pdia6
Lsp1.2	1.79982326081885e-16	-0.278636399427362	0	0.202	2.53001155773306e-12	6	Lsp1
Gas7.2	2.05198638942149e-16	-0.286799111221472	0.007	0.213	2.88447726760979e-12	6	Gas7
Fstl1.3	3.44401016987431e-16	-0.359051081003643	0.128	0.36	4.84124509579232e-12	6	Fstl1
Anxa1.2	5.60095777985906e-16	-0.40901085487974	0.153	0.387	7.87326635114789e-12	6	Anxa1
Rpl32.4	6.45892426786004e-16	-0.452128704252049	0.774	0.837	9.07930984333085e-12	6	Rpl32
Capg	9.01224031775235e-16	-0.251955055654516	0.036	0.251	1.26685062146645e-11	6	Capg
AW112010.2	1.11050670751874e-15	-0.313650777375669	0.011	0.21	1.56103927875909e-11	6	AW112010
Ifi27l2a.5	4.25432166275232e-15	-0.446833560415112	0.029	0.233	5.98029996133093e-11	6	Ifi27l2a
Psap.1	5.3918217613503e-15	-0.342135035489424	0.361	0.563	7.57928384993011e-11	6	Psap
Islr.4	5.45882745280793e-15	-0.262227866155173	0.051	0.259	7.6734737504121e-11	6	Islr
Rpl37a.4	8.00510499228343e-15	-0.421757202436742	0.942	0.951	1.12527760876528e-10	6	Rpl37a
Rps7.4	8.43611054082016e-15	-0.387554653741906	0.609	0.741	1.18586405872309e-10	6	Rps7
Pmp22.2	1.92029526709864e-14	-0.347729860625293	0.106	0.323	2.69935905696056e-10	6	Pmp22
Eef1a1.4	1.99370612186558e-14	-0.316636381617291	0.675	0.792	2.80255269550644e-10	6	Eef1a1
Vit.5	2.22025789140251e-14	-0.283440141630651	0.04	0.237	3.12101651794451e-10	6	Vit
C3.5	5.30460193120819e-14	-0.332160378175146	0.011	0.191	7.45667893469935e-10	6	C3
Sh3bgrl3.2	1.32638852966809e-13	-0.330762576308315	0.135	0.341	1.86450435615443e-09	6	Sh3bgrl3
Timp2.1	1.40337376929276e-13	-0.312220967330975	0.109	0.315	1.97272250749483e-09	6	Timp2
Rps29.4	1.58324234997168e-13	-0.406851809976418	0.953	0.968	2.22556377135518e-09	6	Rps29
Myoc.5	1.81082828106566e-13	-0.370855881232321	0.033	0.219	2.545481314694e-09	6	Myoc
Rps15a.4	2.5544741807625e-13	-0.408961764166049	0.704	0.794	3.59082435589784e-09	6	Rps15a
Enpp2.5	2.60327559179754e-13	-0.269530200476024	0.022	0.201	3.6594244993898e-09	6	Enpp2
Sfrp4.6	3.902539106366e-13	-1.01188453840295	0.04	0.219	5.48579922181868e-09	6	Sfrp4
H2-K1.1	5.13758463899251e-13	-0.297607996668487	0.139	0.34	7.22190272703178e-09	6	H2-K1
Fth1.4	5.97008276145549e-13	-0.355113729380546	0.985	0.979	8.39214533777798e-09	6	Fth1
Tspo.1	9.30354124804037e-13	-0.262048868823735	0.172	0.389	1.30779879323704e-08	6	Tspo
Emp3	9.74184402915369e-13	-0.267980631720373	0.27	0.484	1.36941101517813e-08	6	Emp3
Rps28.4	1.09367482730301e-12	-0.448113300356199	0.85	0.872	1.53737870473984e-08	6	Rps28
Ppib	1.15317510298556e-12	-0.272830182851101	0.263	0.463	1.62101824226679e-08	6	Ppib
Pdia3	1.47761491070695e-12	-0.264429775893206	0.186	0.383	2.07708327998076e-08	6	Pdia3
Rpl9.4	5.31651561253589e-12	-0.313941827020358	0.741	0.82	7.4734259965417e-08	6	Rpl9
Angptl7.6	5.34506887043336e-12	-0.894954500852751	0.022	0.183	7.51356331116818e-08	6	Angptl7
Prnp.1	5.74553090261273e-12	-0.296376177684849	0.069	0.25	8.07649278980272e-08	6	Prnp
Rps8.4	3.49225481016507e-11	-0.287706181623013	0.785	0.836	4.90906258664904e-07	6	Rps8
Il11ra1.3	4.95303054387002e-11	-0.28608266102522	0.117	0.292	6.96247503551809e-07	6	Il11ra1
Anxa5	8.03561097719476e-11	-0.263692578897686	0.339	0.518	1.12956583506427e-06	6	Anxa5
Gpx3.6	9.04372942281827e-11	-0.496261388855573	0.04	0.198	1.27127704496556e-06	6	Gpx3
Myl12a.1	1.02373782805285e-10	-0.250421986202329	0.38	0.556	1.43906826489389e-06	6	Myl12a
Ptn.6	1.91795350025253e-10	-0.452377724477335	0.018	0.158	2.69606723530498e-06	6	Ptn
Rcn3.4	2.039529501422e-10	-0.293180344020953	0.201	0.372	2.86696662014891e-06	6	Rcn3
Ccl7.4	3.7381135268859e-10	-0.441486703813307	0.033	0.179	5.2546661847435e-06	6	Ccl7
Rps6.5	5.44344956143528e-10	-0.310799836930059	0.828	0.828	7.65185704850957e-06	6	Rps6
Rps3a1.4	5.89795466541282e-10	-0.303729489218513	0.719	0.761	8.2907548731708e-06	6	Rps3a1
Rps12.4	7.90108287352869e-10	-0.326825069778195	0.369	0.532	1.11065521953193e-05	6	Rps12
Rpl23a.4	9.00592787090446e-10	-0.259970913662568	0.861	0.867	1.26596328081304e-05	6	Rpl23a
Cyba.1	9.17878351632418e-10	-0.25904059858696	0.182	0.352	1.29026159888969e-05	6	Cyba
Rpl11.4	9.55620936720742e-10	-0.297578967571864	0.657	0.751	1.34331635074835e-05	6	Rpl11
Pi16.5	1.24815553503452e-09	-0.609487004168466	0.033	0.171	1.75453223559802e-05	6	Pi16
Rps24.4	1.36984732623513e-09	-0.377817380512542	0.693	0.764	1.92559438648872e-05	6	Rps24
Trf.6	1.47941794112911e-09	-0.303067417233482	0.011	0.138	2.07961779984519e-05	6	Trf
Smpd3.5	2.2587390397973e-09	-0.31499572291461	0.004	0.123	3.17510946824307e-05	6	Smpd3
Plac8.6	2.30362740292885e-09	-0.267746999628094	0.007	0.129	3.23820904029708e-05	6	Plac8
Rps27a.4	2.39407677737354e-09	-0.276316479145625	0.792	0.84	3.36535372595398e-05	6	Rps27a
Rpl36a.4	2.96056194245128e-09	-0.295496393803555	0.555	0.667	4.16166192250376e-05	6	Rpl36a
Bsg.2	7.49596361798027e-09	-0.418949508247538	0.35	0.507	0.000105370760577949	6	Bsg
Rpl4.4	9.19552773460361e-09	-0.269832178433928	0.471	0.6	0.000129261533365323	6	Rpl4
Rpl23.4	1.63742722601705e-08	-0.280902054324922	0.624	0.711	0.000230173145161217	6	Rpl23
Rps11.5	2.92925146009747e-08	-0.31259051551539	0.741	0.774	0.000411764877745901	6	Rps11
Rps20.4	5.60952922964001e-08	-0.28534331812993	0.464	0.587	0.000788531523810496	6	Rps20
Cldn5.6	8.33261357795766e-08	-0.620603030877642	0.007	0.108	0.00117131549065351	6	Cldn5
Rpl26.4	1.42369521342071e-07	-0.268539468690085	0.788	0.798	0.00200128836150549	6	Rpl26
Cd52.6	1.60878211930033e-07	-0.337326864983086	0.015	0.115	0.00226146502510047	6	Cd52
Rarres2.3	1.8173218191046e-07	-0.313246244940082	0.46	0.544	0.00255460928111534	6	Rarres2
Rplp1.4	2.39474421746337e-07	-0.303194899882131	0.807	0.822	0.00336629194648826	6	Rplp1
Sfrp2.6	3.96998205801835e-07	-0.28787269797403	0.011	0.105	0.0055806037789564	6	Sfrp2
Rpl35a.4	4.93120406764863e-07	-0.272953130404812	0.825	0.85	0.00693179355789368	6	Rpl35a
Tnfaip6.3	7.31479123255178e-07	-0.304990472823219	0.044	0.15	0.010282402035598	6	Tnfaip6
Actg1	1.29459501663663e-06	-0.252080564061783	0.58	0.649	0.0181981221488611	6	Actg1
Rpl13a.4	2.5574236927115e-06	-0.291564397894751	0.54	0.644	0.0359497048484456	6	Rpl13a
Ccl2.5	4.11839257779883e-06	-0.362298130489906	0.022	0.108	0.0578922444661182	6	Ccl2
Rps13.4	2.70020326456296e-05	-0.253065545941159	0.606	0.668	0.379567572899616	6	Rps13
Cd74.6	0.00240431843712978	-1.55752646792784	0.069	0.126	1	6	Cd74
Has1	0	1.21063220189977	0.751	0.024	0	7	Has1
Il6	3.63995398210495e-284	0.777603183585518	0.491	0.022	5.11668331264493e-280	7	Il6
Tnfaip6.4	3.02210103504956e-234	1.51543977786449	0.781	0.11	4.24816742496917e-230	7	Tnfaip6
Ptgs2	1.2068279921765e-179	0.314743230195133	0.29	0.011	1.6964381086025e-175	7	Ptgs2
Myc.1	1.40481990350443e-153	0.528704494866421	0.517	0.061	1.97475533835617e-149	7	Myc
Mt2.5	1.20958987782654e-137	1.1943968975115	0.877	0.254	1.70032049126076e-133	7	Mt2
Cxcl1.5	3.67607280465381e-133	1.09185352294303	0.688	0.137	5.16745554150186e-129	7	Cxcl1
Dpt.7	1.08819670567633e-122	0.759492279190853	0.822	0.205	1.52967810916922e-118	7	Dpt
Ptx3	8.04072337428563e-115	0.664817311347332	0.316	0.028	1.13028448472333e-110	7	Ptx3
Nfkbia.3	5.35373965500877e-109	0.838950395029342	0.848	0.282	7.52575183304583e-105	7	Nfkbia
Mt1.5	7.40031821408184e-109	1.27146429845314	0.967	0.466	1.04026273135348e-104	7	Mt1
Icam1	2.62238284130715e-108	0.385503833630856	0.424	0.057	3.68628356002546e-104	7	Icam1
Maff.1	1.62977833708936e-105	0.427589432329489	0.457	0.069	2.29097940844651e-101	7	Maff
Gem	2.36553688823871e-104	0.467594033882272	0.468	0.075	3.32523520379715e-100	7	Gem
Pcolce2.5	3.94594904177996e-102	0.547309321950977	0.636	0.14	5.54682056803009e-98	7	Pcolce2
Klf4.1	6.1523815303867e-99	0.542011648416172	0.595	0.131	8.64840271726458e-95	7	Klf4
Ugdh	7.81089598882506e-99	0.750245169102079	0.595	0.136	1.09797764914914e-94	7	Ugdh
Clec3b.4	1.95506199183478e-95	0.879895001865419	0.948	0.379	2.74823064192215e-91	7	Clec3b
Ccnl1.1	1.97449459672551e-84	0.524562138849882	0.639	0.174	2.77554705461705e-80	7	Ccnl1
Nfkbiz	5.91166326892962e-80	0.357249193005651	0.45	0.086	8.31002505713437e-76	7	Nfkbiz
Atf3.7	2.10605170828154e-78	0.559791880316005	0.665	0.182	2.96047688633136e-74	7	Atf3
Uap1	1.00571043624172e-77	0.535657641269919	0.513	0.123	1.41372716022499e-73	7	Uap1
Ly6a.7	2.74766820576872e-75	0.687443504028526	0.888	0.353	3.86239719684909e-71	7	Ly6a
Gpx3.7	6.46109769620175e-75	0.881069454989089	0.602	0.168	9.0823650315508e-71	7	Gpx3
Gadd45g.5	1.12204248263694e-74	0.980889344009714	0.695	0.237	1.57725511784275e-70	7	Gadd45g
Ifi205.1	4.10543183449107e-74	0.409858601692229	0.379	0.067	5.7710055297441e-70	7	Ifi205
Tmeff2	5.53420920100939e-71	0.312157592656692	0.413	0.081	7.7794378738589e-67	7	Tmeff2
Egr1.6	3.53469464929582e-70	0.52668330888088	0.721	0.236	4.96872026851513e-66	7	Egr1
Gfpt2	8.46835826070098e-70	0.393968089485841	0.379	0.072	1.19039712070674e-65	7	Gfpt2
Ifrd1.1	2.26397089339895e-68	0.48220855766429	0.543	0.142	3.18246388485091e-64	7	Ifrd1
Hk2	5.30575553430003e-68	0.256857114313362	0.301	0.045	7.45830055456556e-64	7	Hk2
Anxa1.3	1.72207839178103e-67	0.749832223814444	0.796	0.352	2.4207255953266e-63	7	Anxa1
Irf1.1	2.72695299060963e-66	0.367594034084992	0.442	0.099	3.83327781889995e-62	7	Irf1
Adamts1	5.63223402016411e-66	0.311755180413458	0.361	0.067	7.91723136214469e-62	7	Adamts1
Ifi211	7.22162776650122e-66	0.267091827578242	0.316	0.052	1.01514421513708e-61	7	Ifi211
C3.6	1.02102140500675e-65	0.489630235152351	0.576	0.16	1.43524978901798e-61	7	C3
Zfp36.7	3.53056387567157e-65	0.503718729229739	0.639	0.201	4.96291364003152e-61	7	Zfp36
Errfi1.1	1.04922833349852e-64	0.435142345094534	0.483	0.121	1.47490026839887e-60	7	Errfi1
Mfap5.4	6.79476145251574e-64	0.718243226207151	0.844	0.379	9.55139617380138e-60	7	Mfap5
Junb.6	1.57706053982971e-63	0.662961760425582	0.922	0.431	2.21687400083862e-59	7	Junb
Gm12840	1.99982433273856e-63	0.290019332221947	0.253	0.034	2.81115306453059e-59	7	Gm12840
Sfrp2.7	2.26765280828721e-63	0.524892158659697	0.401	0.083	3.18763955260933e-59	7	Sfrp2
Pi16.6	4.36711995502993e-63	0.864683399445651	0.524	0.144	6.13886052078558e-59	7	Pi16
Fndc1	1.93729147729988e-62	0.301129880237563	0.375	0.076	2.72325062964044e-58	7	Fndc1
Mgst1.3	3.10718338208544e-60	0.4485493355679	0.773	0.304	4.36776768019751e-56	7	Mgst1
Klf2.3	2.69374917383615e-59	0.511494878049281	0.587	0.192	3.78660321366147e-55	7	Klf2
Cebpd.4	7.25613993168201e-59	0.591916188524441	0.699	0.264	1.01999559019654e-54	7	Cebpd
Ftl1.3	1.3908770153053e-57	0.494163232746928	0.996	0.955	1.95515582041466e-53	7	Ftl1
Olfml2b	5.10950434892265e-56	0.266541116228849	0.405	0.094	7.18243026328057e-52	7	Olfml2b
Col14a1.1	9.75616295045623e-56	0.338919297033239	0.431	0.106	1.37142382594563e-51	7	Col14a1
Socs1	1.99718643362676e-52	0.255836129472812	0.257	0.042	2.80744496974914e-48	7	Socs1
Fos.7	4.29712528917836e-52	0.660260169606943	0.84	0.396	6.04046901899802e-48	7	Fos
Serpinb6a	5.6296989374014e-52	0.435178448834469	0.639	0.24	7.91366779630515e-48	7	Serpinb6a
Ppp1r15a.6	5.70172375596106e-52	0.394029943880616	0.61	0.202	8.01491308375447e-48	7	Ppp1r15a
Metrnl	1.31069664623519e-51	0.427187620212339	0.442	0.125	1.84244627561281e-47	7	Metrnl
Fbln1.1	1.6517735725954e-51	0.376004744840436	0.446	0.12	2.32189811099736e-47	7	Fbln1
Pim1	1.6545133440242e-51	0.300817462286278	0.383	0.089	2.32574940769482e-47	7	Pim1
Plpp3.2	4.25151389755387e-51	0.60731943341975	0.699	0.297	5.97635308579147e-47	7	Plpp3
Lrrn4cl	1.45461813191655e-50	0.305771183907179	0.353	0.081	2.0447567080351e-46	7	Lrrn4cl
Bhlhe40.1	2.0888155225247e-50	0.283072499566592	0.424	0.11	2.93624798001298e-46	7	Bhlhe40
Jun.6	2.5776224170901e-50	0.578935246784063	0.781	0.371	3.62336383170356e-46	7	Jun
Ccl8	3.64234078012793e-50	0.282816315634444	0.23	0.036	5.12003843462582e-46	7	Ccl8
Fbln5	5.34589775780119e-50	0.313810967068831	0.375	0.091	7.51472847814113e-46	7	Fbln5
Ccdc80.1	3.15289161458441e-48	0.302552113007979	0.375	0.094	4.43201974262131e-44	7	Ccdc80
Cyr61.3	3.9735776672778e-48	0.447667735215037	0.405	0.107	5.5856581268924e-44	7	Cyr61
Gdf10.1	8.7227550013487e-48	0.29842167771916	0.279	0.054	1.22615767053959e-43	7	Gdf10
Serping1.4	1.64060603091787e-47	0.531735109799205	0.948	0.531	2.30619989766125e-43	7	Serping1
Ly6c1.7	2.6486420125885e-47	0.408001423578022	0.729	0.28	3.72319607709565e-43	7	Ly6c1
Sfrp4.7	2.14464487313695e-46	0.640709163304873	0.558	0.191	3.01472729816861e-42	7	Sfrp4
Coq10b	1.0409988294318e-45	0.259474512530081	0.349	0.085	1.46333205453228e-41	7	Coq10b
Inmt.1	1.86787880032181e-45	0.35973276193009	0.368	0.093	2.62567722961237e-41	7	Inmt
Fth1.5	2.15304956101024e-44	0.474916209656132	0.993	0.978	3.02654176791209e-40	7	Fth1
Loxl1	2.88027482801067e-44	0.3406718630721	0.413	0.121	4.0488023257346e-40	7	Loxl1
Qpct	8.19565163589248e-44	0.317262254216632	0.461	0.145	1.15206275045741e-39	7	Qpct
Ptp4a1	1.27163180012796e-43	0.266194886088385	0.409	0.117	1.78753282143988e-39	7	Ptp4a1
Ccl2.6	2.37577919918687e-43	0.997471850700348	0.342	0.091	3.33963282029698e-39	7	Ccl2
Socs3.6	3.31055419445167e-43	0.373007674429661	0.591	0.214	4.65364603114072e-39	7	Socs3
Ogn.4	1.4542254487346e-42	0.47585246570482	0.621	0.248	2.04420471328623e-38	7	Ogn
Ier3	7.0563181167881e-42	0.26813512449082	0.364	0.096	9.91906637676904e-38	7	Ier3
Gsn.7	3.94318172955243e-41	0.593870889734678	1	0.845	5.54293055723185e-37	7	Gsn
Prrx1.1	2.01673367677004e-40	0.260854801122694	0.435	0.132	2.83492252943565e-36	7	Prrx1
Postn	7.10230565661099e-40	0.366067252780863	0.327	0.085	9.98371106149807e-36	7	Postn
Aspn.7	4.37992628073861e-39	0.360769895926061	0.513	0.182	6.15686237283426e-35	7	Aspn
Ubb.2	6.94952099299469e-39	0.395387493495504	0.989	0.983	9.76894165985264e-35	7	Ubb
Igf1.4	8.42118614290942e-38	0.365388431798915	0.524	0.196	1.18376613610878e-33	7	Igf1
Il11ra1.4	4.08949324658385e-37	0.395104655783465	0.61	0.265	5.74860065672292e-33	7	Il11ra1
Fstl1.4	4.43085259688007e-37	0.438408673735587	0.684	0.33	6.22844949543432e-33	7	Fstl1
Klf6.2	5.78492909606289e-37	0.342409538273571	0.532	0.202	8.13187483033561e-33	7	Klf6
Gstm1.3	6.70386101231305e-37	0.397301325884589	0.814	0.434	9.42361742500845e-33	7	Gstm1
Ccl7.5	8.88397185360071e-36	1.0215423699924	0.431	0.157	1.24881992346065e-31	7	Ccl7
Pnp	5.73126347651917e-35	0.253161983568063	0.346	0.102	8.056437068943e-31	7	Pnp
Hsp90aa1	5.3158345819562e-34	0.332411293698885	0.539	0.231	7.47246867185583e-30	7	Hsp90aa1
Ctsl.3	1.14393358328367e-32	0.333366222341595	0.74	0.376	1.60802743802186e-28	7	Ctsl
Id3.6	3.99437684154461e-32	0.449742223572792	0.751	0.4	5.61489552615926e-28	7	Id3
Ccl19.1	9.37666733588034e-32	0.345305815205802	0.223	0.051	1.3180781274047e-27	7	Ccl19
Nop58	1.21739115665305e-31	0.263029033439454	0.301	0.087	1.7112867489072e-27	7	Nop58
Htra3.4	1.29696034445627e-30	0.303149586404214	0.513	0.209	1.82313715620218e-26	7	Htra3
Nbl1.3	1.61398026433862e-30	0.354376391292696	0.513	0.213	2.2687720575808e-26	7	Nbl1
Emp1	1.05803337565562e-29	0.278406880581128	0.387	0.138	1.4872775161591e-25	7	Emp1
Anxa3	1.08454576272285e-29	0.393268655363094	0.454	0.185	1.52454597865951e-25	7	Anxa3
Serpinf1.5	1.23134088745878e-29	0.382794264909159	0.855	0.462	1.73089588550081e-25	7	Serpinf1
Cdkn1a	4.19506422964541e-29	0.298032762589031	0.327	0.105	5.89700178761255e-25	7	Cdkn1a
Fosb.2	5.90008982387822e-29	0.299690572696579	0.416	0.153	8.29375626542561e-25	7	Fosb
Tmem100	1.44414664092067e-28	0.294843185460202	0.383	0.139	2.03003693314219e-24	7	Tmem100
Mmp3.1	2.3928815399624e-28	0.282529219052564	0.219	0.053	3.36367358072514e-24	7	Mmp3
Zfp36l1.1	2.64816615347036e-28	0.295230182104452	0.572	0.267	3.72252716193329e-24	7	Zfp36l1
Igfbp6.4	3.03553748956288e-28	0.321707910257819	0.814	0.453	4.26705504907854e-24	7	Igfbp6
Ier2.5	3.71641285524746e-28	0.44006436581276	0.647	0.324	5.22416155062136e-24	7	Ier2
Fn1.4	7.88670211671512e-28	0.400053991492276	0.639	0.32	1.10863371654664e-23	7	Fn1
S100a6.4	1.13151523871878e-27	0.339819873379627	0.985	0.787	1.59057097106699e-23	7	S100a6
Dusp1.6	5.75738105069314e-27	0.391683705163956	0.565	0.26	8.09315054295935e-23	7	Dusp1
Plac9b.3	8.59725041084428e-26	0.273684943047886	0.584	0.278	1.20851549025238e-21	7	Plac9b
Cxcl13.1	1.35356774150981e-25	0.331381539042619	0.201	0.049	1.90271017424034e-21	7	Cxcl13
Prss23	7.99505482540553e-25	0.262574881378946	0.383	0.147	1.12386485680726e-20	7	Prss23
Jpt1	1.09722301549062e-24	0.28711474345335	0.454	0.199	1.54236639287517e-20	7	Jpt1
Phlda1.4	2.5782860198505e-24	0.443589806097497	0.561	0.28	3.62429665810384e-20	7	Phlda1
Cygb.1	2.7666227137223e-24	0.29630865839095	0.394	0.157	3.88904154867944e-20	7	Cygb
Adm	4.14779156128072e-24	0.298930888699553	0.257	0.079	5.83055059769231e-20	7	Adm
Ubc.4	4.62803359507599e-23	0.347466956946866	0.848	0.619	6.50562682459832e-19	7	Ubc
mt-Cytb.3	1.08047834198414e-22	-0.512801183948486	0.907	0.909	1.51882840532711e-18	7	mt-Cytb
Hspa5.2	4.52744646776756e-22	0.318373244000013	0.695	0.406	6.36423149974086e-18	7	Hspa5
Eef1a1.5	7.72936891925493e-22	0.280405146210427	0.952	0.777	1.08651738897967e-17	7	Eef1a1
Hspa8.1	8.4993424883533e-22	0.327694830811342	0.825	0.575	1.19475257358782e-17	7	Hspa8
Fbn1	2.08850343722328e-21	0.304754179811508	0.405	0.178	2.93580928170477e-17	7	Fbn1
mt-Atp6.4	5.54639623447776e-20	-0.429735094346738	0.996	0.979	7.79656918680539e-16	7	mt-Atp6
Ifitm3.7	1.46674910341637e-19	0.283458805042447	0.963	0.783	2.06180921467239e-15	7	Ifitm3
Ifi27l2a.6	9.46607570295458e-19	0.352449365376584	0.439	0.21	1.33064626156433e-14	7	Ifi27l2a
Gnas.1	6.7113560826374e-18	0.260668846836086	0.55	0.3	9.43415324536339e-14	7	Gnas
Vwa1.6	2.76362378822935e-17	-0.345186791698105	0.019	0.241	3.884825959114e-13	7	Vwa1
mt-Nd4.2	4.33017366632901e-17	-0.422997043304544	0.643	0.72	6.08692512275869e-13	7	mt-Nd4
Rasgrp2.5	1.5538722128878e-16	-0.294161230946935	0.011	0.224	2.18427816965637e-12	7	Rasgrp2
Efemp1.4	3.18458350037143e-16	0.278467096321802	0.398	0.203	4.47656902647211e-12	7	Efemp1
Pcolce.4	1.1688957776488e-15	0.270513825006839	0.662	0.406	1.64311679464092e-11	7	Pcolce
Bgn.3	1.20198028354914e-15	0.278298317638414	0.476	0.258	1.68962368458503e-11	7	Bgn
Prdx1	4.38359027668559e-15	0.270755793990722	0.9	0.707	6.16201285193693e-11	7	Prdx1
Ccl11.6	8.04345724589508e-15	0.289964096472105	0.721	0.429	1.13066878505547e-10	7	Ccl11
mt-Co3.2	1.11268443489057e-14	-0.351014212103753	0.978	0.962	1.56410051012568e-10	7	mt-Co3
Csrp1.3	6.311812403272e-14	-0.291944837711778	0.048	0.245	8.87251469527945e-10	7	Csrp1
Angptl7.7	3.63645024912683e-13	-0.937484786014822	0.011	0.183	5.11175811519758e-09	7	Angptl7
mt-Nd1.1	4.9536961049783e-13	-0.312359253247509	0.926	0.911	6.963410614768e-09	7	mt-Nd1
Smoc2.7	5.74053180312133e-13	-0.838025362685994	0.145	0.328	8.06946555564766e-09	7	Smoc2
mt-Co1.3	9.99580504661115e-13	-0.3130006027538	0.978	0.958	1.40511031540213e-08	7	mt-Co1
Col1a2.7	3.23369507544232e-12	0.275249926242021	0.814	0.506	4.54560516754927e-08	7	Col1a2
mt-Co2.2	1.64079792125604e-11	-0.301628900056198	0.788	0.815	2.30646963790961e-07	7	mt-Co2
Cp.7	2.67125136945826e-11	-0.33566964432613	0.074	0.245	3.75497805004748e-07	7	Cp
Gng11.3	2.83575695473112e-11	-0.331059223439633	0.123	0.304	3.98622355126553e-07	7	Gng11
Cpe.6	3.03141854232247e-11	-0.294102700324609	0.13	0.31	4.26126504494269e-07	7	Cpe
Apod.6	8.74605218191337e-11	-1.84729866376606	0.338	0.468	1.22943255521156e-06	7	Apod
Tsc22d3	1.04845037433003e-10	-0.251345946133408	0.093	0.266	1.47380669119572e-06	7	Tsc22d3
F3.1	1.32775719925893e-10	0.278064506247718	0.271	0.136	1.86642829499827e-06	7	F3
Xist	4.07946819826233e-10	-0.332602183924591	0.628	0.694	5.73450844629735e-06	7	Xist
Col15a1.6	4.16476493248501e-10	-0.339087555622961	0.089	0.248	5.85441006559418e-06	7	Col15a1
Sparcl1.2	2.58361351740353e-09	-0.288916018980981	0.193	0.358	3.63178552141415e-05	7	Sparcl1
Cd52.7	3.42383862476269e-09	-0.352090350304242	0	0.116	4.81288995482891e-05	7	Cd52
Cox6c.5	8.86429936656776e-09	-0.305179462039317	0.654	0.682	0.000124605456195843	7	Cox6c
Crip2.2	1.11850087787218e-08	-0.265225613074773	0.19	0.347	0.000157227668402492	7	Crip2
Tm4sf1.4	3.93105442095611e-08	-0.267264293597943	0.115	0.258	0.0005525883199538	7	Tm4sf1
Trf.7	6.24569012719754e-08	-0.265132970551614	0.022	0.137	0.000877956661180158	7	Trf
Cldn5.7	3.5348525125563e-07	-0.59003251214039	0.011	0.107	0.00496894217690039	7	Cldn5
Malat1.2	5.5810530363883e-07	-0.272812156827256	0.996	0.996	0.00784528625325104	7	Malat1
Tpm2.5	7.83729816552043e-07	-0.329003731006841	0.015	0.108	0.0110168900312721	7	Tpm2
Cd74.7	9.87449044129986e-07	-1.62881545735382	0.03	0.128	0.0138805712133352	7	Cd74
Rps21.5	1.93735838670591e-06	-0.343094204291096	0.561	0.607	0.0272334468419249	7	Rps21
Tsc22d1.4	2.11943262840281e-06	-0.285260243572559	0.134	0.251	0.0297928644574583	7	Tsc22d1
Myl9.4	3.1555389304339e-06	-0.560089031015349	0.126	0.238	0.0443574107451093	7	Myl9
Ptn.7	3.0644331154492e-05	-0.368132705248999	0.067	0.156	0.430767363038694	7	Ptn
Actb.5	0.000150603111934419	-0.431270616955014	0.9	0.889	1	7	Actb
Lum.7	0.000383521098578957	-0.540606478347325	0.818	0.526	1	7	Lum
Fau.4	0.00122989055062963	-0.352683719156102	0.833	0.778	1	7	Fau
Pi16.7	8.19646266920578e-295	2.03431591309146	0.954	0.126	1.15217675741026e-290	8	Pi16
Sfrp2.8	1.30444129550428e-232	1.16022505285744	0.706	0.071	1.83365312909037e-228	8	Sfrp2
Sema3c	8.04744082512787e-202	0.662871864369643	0.664	0.073	1.13122875678822e-197	8	Sema3c
Krtdap	2.30806807085162e-190	0.652178916918069	0.324	0.012	3.24445128719612e-186	8	Krtdap
Anxa3.1	2.14260034550814e-171	0.970995156752537	0.836	0.168	3.01185330568079e-167	8	Anxa3
Cd248	3.12362614800009e-169	0.624664604362859	0.685	0.095	4.39088127624373e-165	8	Cd248
Smpd3.6	2.21901758532204e-168	0.662605565696407	0.685	0.089	3.11927301968719e-164	8	Smpd3
Pla1a	1.56953438709722e-161	0.460232826128755	0.454	0.038	2.20629448794257e-157	8	Pla1a
Col14a1.2	2.44966704202002e-150	0.641053122091808	0.655	0.097	3.44349696096754e-146	8	Col14a1
Dact2	1.57124243744457e-148	0.252621548739743	0.244	0.008	2.20869549431583e-144	8	Dact2
Postn.1	8.24667667030244e-146	0.651388406319366	0.576	0.074	1.15923533954441e-141	8	Postn
Efhd1	9.44035088855928e-146	0.527707646445586	0.639	0.094	1.32703012440478e-141	8	Efhd1
Clec3b.5	1.04111332386729e-145	1.28721293488573	0.996	0.381	1.46349299936025e-141	8	Clec3b
Il18	7.38190523206162e-143	0.309847034998919	0.315	0.018	1.0376744184709e-138	8	Il18
Lrrn4cl.1	4.24622236011973e-142	0.486875506084223	0.563	0.073	5.96891477162031e-138	8	Lrrn4cl
Dpt.8	6.33723918856667e-141	0.893435779759114	0.882	0.206	8.90825712736817e-137	8	Dpt
Mfap5.5	9.82499344777869e-141	1.30466598336235	0.979	0.376	1.38109932895425e-136	8	Mfap5
Fndc1.1	5.22304100564691e-134	0.456593048537952	0.538	0.07	7.34202874163786e-130	8	Fndc1
Loxl1.1	7.29763334896874e-134	0.568578887740235	0.66	0.111	1.02582831986454e-129	8	Loxl1
Aif1l	1.13107626013754e-123	0.27773608986898	0.319	0.023	1.58995389887534e-119	8	Aif1l
Lurap1l	5.96717679012902e-115	0.291779573888354	0.34	0.03	8.38806041388437e-111	8	Lurap1l
Anxa1.4	8.50550936796492e-114	0.929134062851671	0.941	0.348	1.19561945185483e-109	8	Anxa1
Ly6a.8	6.70281184613135e-112	0.988740336524108	0.971	0.353	9.42214261210684e-108	8	Ly6a
Cd55	6.75494734664207e-112	0.369213924512699	0.408	0.046	9.49542948517475e-108	8	Cd55
Pcolce2.6	9.10233845830383e-110	0.629210200630528	0.672	0.141	1.27951571708377e-105	8	Pcolce2
1700019D03Rik	3.05666709659193e-108	0.274587100846837	0.311	0.026	4.29675693767927e-104	8	1700019D03Rik
Adamts5	2.44345826173975e-101	0.324551832254512	0.433	0.058	3.43476927852756e-97	8	Adamts5
Pcsk6	3.07744352769066e-98	0.303416447798872	0.332	0.034	4.32596236687477e-94	8	Pcsk6
Ifi27l2a.7	1.68569029177922e-97	0.697814526695857	0.773	0.196	2.36957484315404e-93	8	Ifi27l2a
Zfp385a	4.12020721116246e-97	0.264817821082075	0.324	0.033	5.79177527673107e-93	8	Zfp385a
Timp2.2	6.15950019648774e-97	0.693703909894393	0.861	0.278	8.65840942620282e-93	8	Timp2
Emilin2	5.92588505521041e-95	0.323379636598079	0.399	0.053	8.33001662210927e-91	8	Emilin2
Axl	1.19827173183521e-93	0.517243480619797	0.664	0.159	1.68441057344075e-89	8	Axl
Fstl1.5	3.20112935790379e-92	0.785604212929358	0.874	0.323	4.49982753840535e-88	8	Fstl1
Ly6c1.8	1.21055051889628e-91	0.6559323681468	0.899	0.274	1.7016708644125e-87	8	Ly6c1
Fbn1.1	1.47919798048057e-89	0.633518122806866	0.66	0.167	2.07930860116154e-85	8	Fbn1
Adgrd1	1.66181971831599e-89	0.26247879122745	0.307	0.032	2.33601997803679e-85	8	Adgrd1
Ugdh.1	1.60119427080132e-88	0.553112011473224	0.605	0.138	2.25079878646541e-84	8	Ugdh
Opcml	1.84541709664833e-87	0.26829997464665	0.319	0.036	2.59410281275856e-83	8	Opcml
Jpt1.1	4.99270699943393e-87	0.526227002331727	0.706	0.188	7.01824822910428e-83	8	Jpt1
Serpinb6a.1	1.35064224548736e-84	0.594489635253574	0.761	0.237	1.89859780448158e-80	8	Serpinb6a
Dbn1	3.25349398618581e-81	0.287947828027386	0.34	0.045	4.57343649638139e-77	8	Dbn1
Fn1.5	4.96682672986872e-81	0.673630226740926	0.857	0.312	6.98186833417647e-77	8	Fn1
Cadm3	4.39449393438532e-80	0.251142916403288	0.311	0.037	6.17734012356544e-76	8	Cadm3
Ifi205.2	1.48103704173815e-79	0.401677822533435	0.412	0.067	2.08189376957132e-75	8	Ifi205
Dpp4	1.45003671727868e-78	0.34062573594399	0.374	0.057	2.03831661347864e-74	8	Dpp4
Igfbp6.5	6.12900311859458e-78	0.663036488469392	0.971	0.448	8.61553968380839e-74	8	Igfbp6
C3.7	1.20442511133687e-77	0.643924528037549	0.63	0.16	1.69306037900623e-73	8	C3
Scara3	2.79749005963636e-77	0.31696594952575	0.399	0.065	3.93243177683083e-73	8	Scara3
Creb5	3.70078688272639e-75	0.366277609270256	0.5	0.104	5.20219612104849e-71	8	Creb5
Igfbp5.3	5.04308884424992e-75	1.08313177911028	0.786	0.298	7.08906998836211e-71	8	Igfbp5
Daglb	1.94736063822689e-74	0.282946548781906	0.269	0.03	2.73740484915554e-70	8	Daglb
Prss23.1	1.99821788098542e-72	0.501545358351934	0.567	0.14	2.8088948753012e-68	8	Prss23
Ppp1r14b	9.30621262090113e-71	0.310432803549063	0.408	0.074	1.30817430812007e-66	8	Ppp1r14b
Efemp1.5	2.44074236611168e-70	0.545205884850273	0.651	0.193	3.43095154404319e-66	8	Efemp1
Fbln5.1	8.63451623211894e-70	0.338357797251215	0.45	0.089	1.21375394674896e-65	8	Fbln5
Cd34.4	1.0716523234638e-68	0.609958380030156	0.87	0.368	1.50642167109307e-64	8	Cd34
Akr1c18	4.89706912990325e-68	0.275140920921394	0.147	0.008	6.88381007590499e-64	8	Akr1c18
Vegfd	1.12794235951287e-67	0.270781000161921	0.286	0.038	1.58554857476725e-63	8	Vegfd
Plpp3.3	7.90170396037306e-67	0.65849731186137	0.765	0.297	1.11074252570964e-62	8	Plpp3
Uqcc2	4.19994310415556e-66	0.512096854636261	0.723	0.258	5.90386002151147e-62	8	Uqcc2
Gfpt2.1	4.5103178246744e-66	0.316079147337202	0.395	0.073	6.3401537661448e-62	8	Gfpt2
Aspn.8	7.28038611019055e-65	0.574150507732733	0.618	0.179	1.02340387550949e-60	8	Aspn
Tgfbr2	1.36324659671652e-62	0.316926353034827	0.445	0.096	1.91631574100441e-58	8	Tgfbr2
Nid1.2	1.4048694760097e-62	0.542105092322795	0.639	0.209	1.97482502242684e-58	8	Nid1
Lsp1.3	2.56350815163012e-62	0.453414716552652	0.601	0.172	3.60352340874646e-58	8	Lsp1
Osr1	9.42692575906574e-61	0.298937245464419	0.395	0.078	1.32514295395187e-56	8	Osr1
Cxcl13.2	1.0484719408319e-60	0.454980855475466	0.298	0.045	1.4738370072274e-56	8	Cxcl13
Mmp23	9.53233734952884e-60	0.295234470249623	0.395	0.08	1.33996066122327e-55	8	Mmp23
Tppp3.3	1.21620074114321e-59	0.533707232863736	0.739	0.265	1.70961338182501e-55	8	Tppp3
Marcks.2	1.53353697338444e-59	0.538744007359297	0.727	0.267	2.1556929234865e-55	8	Marcks
Qpct.1	6.06414512177996e-59	0.379875498878916	0.529	0.144	8.52436879768609e-55	8	Qpct
Nbl1.4	9.56655888244851e-59	0.441131929352227	0.66	0.208	1.34477118210579e-54	8	Nbl1
Procr	1.70925508992289e-58	0.3211758497712	0.42	0.091	2.4026998799046e-54	8	Procr
Ccdc80.2	6.84016389617459e-58	0.323755323745148	0.424	0.093	9.61521838885262e-54	8	Ccdc80
Mrgprg	8.36405440998161e-58	0.281932796810401	0.105	0.004	1.17573512841112e-53	8	Mrgprg
Plac8.7	3.25313381504265e-56	0.358827198141711	0.454	0.107	4.57293020380545e-52	8	Plac8
Tmeff2.1	6.71105235935107e-56	0.286643871679443	0.395	0.084	9.4337263015398e-52	8	Tmeff2
Sbsn	4.48547293251359e-55	0.300200038220816	0.29	0.048	6.30522930123436e-51	8	Sbsn
Tmem100.1	8.55805899228846e-55	0.387909672768889	0.5	0.135	1.20300635254599e-50	8	Tmem100
Gstm1.4	8.65003241503233e-55	0.559341807292391	0.87	0.434	1.2159350565811e-50	8	Gstm1
Metrnl.1	9.48496980413223e-54	0.356130604420233	0.479	0.125	1.33330220536687e-49	8	Metrnl
S100a16.1	1.18934534860863e-52	0.449688911482707	0.651	0.238	1.67186275653916e-48	8	S100a16
Heg1	2.63242538142542e-51	0.266930740066794	0.361	0.077	3.70040035866971e-47	8	Heg1
Htra3.5	4.08111985356664e-51	0.486732534759336	0.601	0.207	5.73683017815863e-47	8	Htra3
Olfml2b.1	1.37591806375202e-50	0.276391127162159	0.408	0.096	1.93412802221622e-46	8	Olfml2b
Tnxb.1	5.08199256818544e-50	0.354836896859082	0.487	0.135	7.14375695309827e-46	8	Tnxb
Triobp	1.15052828045247e-49	0.261171318665673	0.374	0.084	1.61729760383204e-45	8	Triobp
Gnpnat1	1.18629379553248e-46	0.273493721311131	0.366	0.085	1.66757318838001e-42	8	Gnpnat1
Plac9b.4	6.94322284059738e-46	0.427851610509037	0.689	0.275	9.76008834702773e-42	8	Plac9b
Antxr2	1.21054029937807e-45	0.25026519536854	0.374	0.089	1.70165649883575e-41	8	Antxr2
Gpx3.8	5.44936891257857e-43	0.406699771506581	0.546	0.173	7.6601778804117e-39	8	Gpx3
Zyx	7.02729344975564e-43	0.26282708565019	0.387	0.099	9.8782664023215e-39	8	Zyx
Csrp2	7.26876925850104e-43	0.310805105187767	0.445	0.126	1.02177089466749e-38	8	Csrp2
Fhl1	9.66161102203512e-43	0.285843135825372	0.395	0.104	1.35813266136748e-38	8	Fhl1
Ddr2	3.12665038384843e-42	0.263367862432605	0.391	0.102	4.39513244457574e-38	8	Ddr2
Ogn.5	8.14998077500298e-42	0.335978356075038	0.66	0.248	1.14564279754217e-37	8	Ogn
S100a11.4	2.54250339144775e-39	0.522758939601003	0.874	0.528	3.5739970173581e-35	8	S100a11
Igfbp4.3	4.85878784689993e-38	0.473211528356942	0.744	0.361	6.82999807638723e-34	8	Igfbp4
Rnase4.4	7.37916855935002e-37	0.347275579140008	0.63	0.259	1.03728972438783e-32	8	Rnase4
Vat1	4.22562405601259e-36	0.283808483548851	0.399	0.121	5.9399597355369e-32	8	Vat1
Tubb6.1	1.04286247644402e-35	0.333183636694699	0.504	0.183	1.46595178313736e-31	8	Tubb6
Scara5	5.83648512687658e-33	0.278956069930803	0.462	0.16	8.20434714285041e-29	8	Scara5
S100a13.1	5.88853155284907e-33	0.365739471944913	0.676	0.328	8.27750880383994e-29	8	S100a13
Timp3.1	6.31100358728236e-33	0.32845263748956	0.647	0.282	8.87137774264282e-29	8	Timp3
Col3a1.7	2.189450815632e-32	0.340566378045524	0.966	0.585	3.0777110115339e-28	8	Col3a1
S100a6.5	1.04052518107685e-31	0.502166907420629	0.987	0.788	1.46266624703973e-27	8	S100a6
S100a10.5	1.48951068949401e-31	0.4567575761249	0.824	0.494	2.09380517622174e-27	8	S100a10
Anxa2.1	1.49450962189837e-31	0.423671806778969	0.748	0.414	2.10083217550254e-27	8	Anxa2
Plat.1	1.55622177671152e-29	0.296333289709504	0.504	0.201	2.18758095152338e-25	8	Plat
Sod3.1	1.7131769876756e-28	0.278074145557804	0.424	0.154	2.40821289157558e-24	8	Sod3
Mgst1.4	2.64455425378507e-28	0.32561546546071	0.655	0.313	3.71744991454567e-24	8	Mgst1
H3f3b.6	4.33067607622516e-28	-0.728020632521461	0.739	0.878	6.08763136034971e-24	8	H3f3b
Apod.7	1.02400154268028e-26	-2.31277131365452	0.147	0.476	1.43943896854567e-22	8	Apod
Sparcl1.3	1.36057664086699e-26	-0.50347027375606	0.021	0.365	1.91256258406672e-22	8	Sparcl1
Ftl1.4	3.52512120294894e-26	0.282794196367901	1	0.956	4.95526287498533e-22	8	Ftl1
Ebf1.2	8.65635848496829e-26	0.346631219677335	0.748	0.42	1.21682431223199e-21	8	Ebf1
Ddah2	4.08551221789116e-25	0.292774098356823	0.504	0.223	5.7430045246896e-21	8	Ddah2
Cavin3.2	9.63234344547416e-25	0.339862616309956	0.685	0.364	1.3540185181303e-20	8	Cavin3
Meg3.4	1.12184789302446e-24	0.418607861804559	0.735	0.405	1.57698158322448e-20	8	Meg3
Smim14	1.24149321460287e-22	0.283569681459495	0.634	0.335	1.74516701176726e-18	8	Smim14
Apoe.5	1.70758249943719e-21	-1.19971199169048	0.08	0.381	2.40034871945886e-17	8	Apoe
Junb.7	3.8365619816939e-21	-1.06682403156888	0.185	0.469	5.39305517766712e-17	8	Junb
Smoc2.8	5.72881725738114e-21	-0.998801924130692	0.046	0.331	8.05299841870066e-17	8	Smoc2
Cpe.7	1.52516024127432e-20	-0.404998546135672	0.029	0.314	2.14391775115931e-16	8	Cpe
Serping1.5	8.79935250681207e-20	0.277479544003826	0.882	0.536	1.23692498188257e-15	8	Serping1
Lgals1.2	2.09260401414852e-19	0.298554657856132	0.966	0.761	2.94157346268857e-15	8	Lgals1
Igfbp7.3	2.62878536802233e-19	-0.417013420533424	0.08	0.36	3.69528359182899e-15	8	Igfbp7
Ctsl.4	3.16998095599743e-19	0.259632536301251	0.681	0.381	4.45604222984558e-15	8	Ctsl
Tuba1a.5	9.28732215335319e-19	0.285280668320417	0.857	0.558	1.30551887509686e-14	8	Tuba1a
Atox1.1	6.42138033094654e-18	0.268174001830037	0.735	0.465	9.02653433121155e-14	8	Atox1
Col15a1.7	5.24597319037448e-17	-0.430085409804187	0.013	0.251	7.3742645137094e-13	8	Col15a1
Btg1.3	2.08144442439137e-15	-0.387956219897189	0.046	0.277	2.92588642736694e-11	8	Btg1
Dynll1.1	5.82966509473954e-15	0.279010632330852	0.861	0.665	8.19476022367537e-11	8	Dynll1
Fos.8	8.94056256078278e-15	-1.08915564582477	0.202	0.429	1.25677487916924e-10	8	Fos
Cp.8	2.47025154740541e-14	-0.388038959994678	0.034	0.246	3.47243260018778e-10	8	Cp
Crispld2.5	2.82727619514599e-14	-0.310249143608194	0.004	0.206	3.97430214751672e-10	8	Crispld2
Btg2.6	4.37393071903691e-14	-0.395289412756986	0.029	0.238	6.14843441175018e-10	8	Btg2
Vwa1.7	4.59124008979845e-14	-0.328209566848382	0.029	0.239	6.45390619422968e-10	8	Vwa1
Rasgrp2.6	1.07080060601872e-13	-0.29010462516249	0.021	0.223	1.50522441188052e-09	8	Rasgrp2
Csrp1.4	1.49420850379951e-13	-0.300796534981612	0.038	0.244	2.10040889379097e-09	8	Csrp1
Emp3.1	1.76239875797525e-13	0.250525399116703	0.697	0.462	2.47740393408581e-09	8	Emp3
Enpp2.6	7.73817670619087e-12	-0.271834356349972	0.021	0.2	1.08775549958925e-07	8	Enpp2
Cxcl12.2	2.80321067589747e-11	-0.372677529951566	0.109	0.307	3.94047324710907e-07	8	Cxcl12
Egr1.7	3.72970163661202e-11	-0.340690785800106	0.08	0.269	5.24284159058552e-07	8	Egr1
Ier2.6	7.56282016322802e-11	-0.474107024117731	0.155	0.35	1.06310563034496e-06	8	Ier2
Zfp36.8	4.28823942184743e-10	-0.307920334692772	0.063	0.231	6.02797815529094e-06	8	Zfp36
Vit.6	8.40012376194684e-10	-0.250493384245772	0.067	0.235	1.18080539721687e-05	8	Vit
Socs3.7	6.09552048116488e-09	-0.43122562452542	0.088	0.241	8.56847314037347e-05	8	Socs3
Atf3.8	7.10388131042026e-09	-0.370178769086884	0.063	0.214	9.98592595805776e-05	8	Atf3
Dusp1.7	1.194018992157e-08	-0.358902956162299	0.118	0.284	0.00016784324972751	8	Dusp1
Mgp.3	1.41052904843782e-08	-0.305616906448742	0.042	0.184	0.000198278068338905	8	Mgp
Cd52.8	2.99931822854957e-08	-0.350229977263036	0	0.115	0.000421614163387213	8	Cd52
Trf.8	7.64799005238885e-08	-0.298360606009509	0.017	0.136	0.0010750779616643	8	Trf
Ppp1r15a.7	1.80648857023607e-07	-0.303646583158218	0.092	0.229	0.00253938098318084	8	Ppp1r15a
Angptl7.8	3.24334694030023e-07	-0.878645768541687	0.059	0.18	0.00455917279398003	8	Angptl7
Tsc22d1.5	3.34047769569142e-07	-0.321515865618083	0.118	0.251	0.00469570949683343	8	Tsc22d1
Cebpd.5	6.16992395695213e-07	-0.43691867417936	0.164	0.292	0.00867306210628761	8	Cebpd
Cxcl1.6	6.50123451966047e-07	-0.410799431474757	0.05	0.171	0.00913878536428672	8	Cxcl1
Cd74.8	6.6428125458748e-07	-1.63236433608901	0.021	0.128	0.0093378015957362	8	Cd74
Cldn5.8	8.44194091616186e-07	-0.616110682031525	0.008	0.107	0.0118668363458487	8	Cldn5
Tm4sf1.5	2.0367392695264e-06	-0.264784085837016	0.13	0.256	0.0286304439117326	8	Tm4sf1
Cd9.1	2.08413424806535e-06	-0.351570416705424	0.601	0.658	0.0292966751250547	8	Cd9
Ubc.5	4.92850288258199e-06	-0.323407131980213	0.588	0.633	0.069279965020455	8	Ubc
Cd81.5	9.28061369939076e-06	-0.357242238932372	0.849	0.791	0.130457586772336	8	Cd81
Cst3.5	9.78518854891841e-06	-0.449672384709529	0.765	0.733	0.137550395432146	8	Cst3
Gng11.4	1.60185129092862e-05	-0.275874986048463	0.189	0.299	0.225172235965835	8	Gng11
Nfkbia.4	3.66656087156435e-05	-0.304678550485921	0.206	0.317	0.5154084617158	8	Nfkbia
Jun.7	6.56122205244899e-05	-0.541976889055741	0.319	0.395	0.922310983912754	8	Jun
[truncated: 4,865 more rows]
